# Supplementary material for: Utility of regional STR marker variations in Tunisian and sub-Saharan populations: insights into forensic and population genetics
Source: Front Bioinform. 2025 Jun 17;5:1550730. doi: 10.3389/fbinf.2025.1550730 (PMC12209214; doi:10.3389/fbinf.2025.1550730)
Supplement: Supplementary file 2 [file DataSheet2.xlsx]

## Sheet: all_samples_imputed mod
Population	Sample_id	Amelogenine_A1	Amelogenine_A2	CSF1PO_A1	CSF1PO_A2	D10S1248_A1	D10S1248_A2	D13S317_A1	D13S317_A2	D16S539_A1	D16S539_A2	D18S51_A1	D18S51_A2	D19S433_A1	D19S433_A2	D1S1656_A1	D1S1656_A2	D21S11_A1	D21S11_A2	D22S1045_A1	D22S1045_A2	D2S441_A1	D2S441_A2	D3S1358_A1	D3S1358_A2	D5S818_A1	D5S818_A2	D7S820_A1	D7S820_A2	D8S1179_A1	D8S1179_A2	DYS391_A1	DYS391_A2	FGA_A1	FGA_A2	SE33_A1	SE33_A2	TH01_A1	TH01_A2	TPOX_A1	TPOX_A2	vWA_A1	vWA_A2
TUN	NE1	1.0	2.0	8.0	10.0	12.0	16.0	13.0	14.0	11.0	13.0	13.0	15.0	13.0	16.3	17.0	18.0	28.0	28.0	16.0	16.0	11.0	15.0	15.0	18.0	10.0	13.0	8.0	12.0	14.0	14.0	11.0	11.0	24.2	24.2	29.2	31.2	9.0	9.0	8.0	8.0	16.0	18.0
TUN	NE2	1.0	2.0	11.0	12.0	15.0	15.0	12.0	14.0	12.0	12.0	14.0	17.0	14.0	15.0	12.0	18.3	28.0	30.0	15.0	16.0	11.0	11.3	14.0	16.0	12.0	13.0	9.0	9.0	13.0	16.0	10.0	10.0	22.2	22.2	16.0	28.2	7.0	9.3	8.0	8.0	15.0	18.0
TUN	NE3	1.0	2.0	11.0	11.0	13.0	16.0	11.0	12.0	13.0	13.0	15.0	17.0	8.0	8.0	14.0	15.0	28.0	28.0	15.0	16.0	13.1	14.0	16.0	17.0	12.0	12.0	10.0	11.0	14.0	15.0	9.0	9.0	19.2	21.2	15.0	20.0	7.0	9.3	8.0	10.0	17.0	18.0
TUN	NE4	1.0	1.0	10.0	13.0	14.0	15.0	11.0	13.0	11.0	13.0	14.0	15.0	13.0	15.0	13.0	15.0	28.0	32.2	15.0	15.0	11.0	13.0	16.0	18.0	9.0	13.0	10.0	10.0	8.0	16.0	15.0	15.0	24.2	25.2	25.2	28.2	9.3	9.3	8.0	12.0	17.0	18.0
TUN	NE5	1.0	2.0	10.0	10.0	13.0	13.0	11.0	11.0	8.0	11.0	12.0	16.0	13.0	14.2	11.0	15.0	32.2	32.2	15.0	16.0	11.0	11.3	17.0	17.0	10.0	12.0	11.0	11.0	12.0	14.0	9.0	9.0	21.2	25.2	17.0	24.2	6.0	6.0	8.0	8.0	17.0	19.0
TUN	NE6	1.0	2.0	11.0	12.0	14.0	15.0	10.0	12.0	11.0	12.0	17.0	18.0	14.0	14.0	17.3	17.3	30.0	30.0	11.0	16.0	11.0	14.0	17.0	18.0	12.0	13.0	11.0	12.0	10.0	14.0	11.0	11.0	20.2	23.2	16.0	18.0	6.0	7.0	8.0	8.0	17.0	17.0
TUN	NE7	1.0	2.0	8.0	12.0	15.0	16.0	11.0	13.0	10.0	11.0	19.0	19.0	13.0	15.0	14.0	17.3	28.0	29.0	11.0	15.0	11.0	11.3	15.0	17.0	12.0	12.0	11.0	11.0	10.0	15.0	9.0	9.0	24.2	24.2	14.0	16.0	7.0	9.0	8.0	9.0	17.0	19.0
TUN	NE8	1.0	1.0	11.0	11.0	13.0	16.0	10.0	12.0	10.0	11.0	17.0	20.0	15.2	16.2	13.0	17.0	28.0	30.0	15.0	16.0	11.0	11.0	16.0	18.0	9.0	11.0	10.0	12.0	11.0	13.0	15.0	15.0	25.0	26.0	19.0	19.0	7.0	9.3	8.0	9.0	15.0	15.0
TUN	NE9	1.0	2.0	10.0	11.0	13.0	16.0	8.0	13.0	8.0	12.0	17.0	18.0	12.0	13.0	12.0	12.0	31.2	32.2	15.0	16.0	11.0	14.0	16.0	17.0	10.0	13.0	10.0	11.0	14.0	14.0	11.0	11.0	20.0	23.0	18.0	26.2	6.0	7.0	9.0	12.0	16.0	17.0
TUN	NE10	1.0	2.0	10.0	10.0	12.0	15.0	11.0	12.0	11.0	13.0	17.0	17.0	15.0	15.0	12.0	18.3	29.0	32.2	14.0	15.0	10.0	14.0	17.0	18.0	10.0	14.0	8.0	10.0	11.0	14.0	9.0	9.0	20.0	24.0	24.2	29.2	7.0	9.0	8.0	9.0	16.0	17.0
TUN	NE11	1.0	2.0	12.0	12.0	15.0	16.0	10.0	13.0	11.0	11.0	12.0	15.0	13.0	14.0	12.0	13.0	29.0	30.2	11.0	15.0	11.0	14.0	15.0	16.0	9.0	13.0	12.0	12.0	11.0	11.0	9.0	9.0	21.0	24.0	30.2	31.2	6.0	6.0	8.0	9.0	17.0	19.0
TUN	NE12	1.0	2.0	10.0	11.0	11.0	13.0	11.0	12.0	9.0	12.0	14.0	17.0	14.2	15.0	14.0	15.3	28.0	30.2	13.0	14.0	11.3	14.0	16.0	17.0	12.0	13.0	8.0	10.0	11.0	14.0	9.0	9.0	22.0	22.0	15.0	30.2	6.0	8.0	8.0	9.0	17.0	19.0
TUN	NE13	1.0	2.0	9.0	12.0	14.0	14.0	11.0	11.0	12.0	12.0	14.0	18.0	14.0	14.0	16.0	17.0	29.0	33.2	16.0	16.0	10.0	11.0	15.0	18.0	8.0	8.0	10.0	9.0	13.0	14.0	10.0	10.0	22.0	24.0	18.0	19.0	7.0	9.0	8.0	9.0	16.0	17.0
TUN	NE14	1.0	2.0	11.0	11.0	14.0	16.0	11.0	12.0	9.0	12.0	15.0	16.0	14.0	15.2	15.0	16.0	29.0	31.0	14.0	16.0	10.0	14.0	16.0	18.0	9.0	11.0	10.0	12.0	11.0	15.0	10.0	10.0	22.0	26.0	17.0	28.2	6.0	7.0	8.0	11.0	14.0	16.0
TUN	NE15	1.0	2.0	10.0	11.0	12.0	16.0	14.0	14.0	12.0	13.0	10.0	20.0	13.0	14.0	15.0	15.3	30.0	31.0	15.0	15.0	14.0	14.0	15.0	16.0	13.0	13.0	10.0	11.0	10.0	12.0	9.0	9.0	23.0	23.0	18.0	30.2	6.0	7.0	8.0	9.0	17.0	19.0
TUN	NE16	1.0	2.0	12.0	12.0	14.0	17.0	12.0	12.0	10.0	11.0	12.0	13.0	12.0	14.0	12.0	15.0	29.0	30.0	15.0	16.0	11.0	11.0	15.0	16.0	10.0	11.0	11.0	12.0	14.0	15.0	9.0	9.0	20.0	22.0	18.0	30.2	9.0	10.0	8.0	9.0	16.0	17.0
TUN	NE17	1.0	2.0	10.0	11.0	13.0	13.0	8.0	10.0	11.0	12.0	18.0	20.0	13.0	13.0	17.0	17.0	29.0	30.0	15.0	16.0	14.0	14.0	15.0	16.0	8.0	8.0	8.0	11.0	13.0	14.0	9.0	9.0	22.0	24.0	18.0	32.0	7.0	8.0	11.0	11.0	16.0	17.0
TUN	NE18	1.0	2.0	8.0	11.0	15.0	16.0	10.0	14.0	11.0	11.0	13.0	15.0	12.2	13.0	13.0	18.3	31.2	31.2	14.0	15.0	11.0	14.0	16.0	17.0	11.0	11.0	10.0	11.0	13.0	16.0	10.0	10.0	21.0	22.0	27.2	32.2	9.0	9.0	8.0	8.0	15.0	16.0
TUN	NE19	1.0	2.0	8.0	10.0	14.0	17.0	11.0	12.0	13.0	14.0	15.0	19.0	14.0	15.0	12.0	13.0	30.0	30.0	15.0	18.0	11.0	12.0	15.0	16.0	8.0	11.0	9.0	10.0	11.0	15.0	11.0	11.0	23.0	24.0	21.0	31.2	6.0	9.3	9.0	11.0	16.0	16.0
TUN	NE20	1.0	2.0	8.0	10.0	10.0	12.0	8.0	11.0	10.0	11.0	16.0	16.0	14.0	15.0	11.0	16.0	29.0	34.2	11.0	16.0	11.0	12.0	15.0	16.0	12.0	12.0	8.0	11.0	13.0	16.0	10.0	10.0	21.0	21.0	14.0	19.0	6.0	9.0	8.0	10.0	15.0	16.0
TUN	NE21	1.0	2.0	10.0	12.0	13.0	14.0	11.0	12.0	9.0	13.0	14.0	18.0	15.0	15.2	16.0	17.0	28.0	29.0	15.0	17.0	11.0	11.0	15.0	17.0	10.0	11.0	10.0	12.0	10.0	12.0	11.0	11.0	21.0	22.0	20.0	28.2	6.0	9.0	8.0	10.0	16.0	16.0
TUN	NE22	1.0	1.0	9.0	10.0	14.0	14.0	9.0	12.0	9.0	11.0	14.0	15.0	13.0	13.0	14.0	17.3	29.0	33.2	11.0	17.0	11.0	14.0	16.0	18.0	11.0	12.0	8.0	10.0	15.0	15.0	15.0	15.0	19.0	21.0	22.0	32.2	9.0	9.3	9.0	11.0	15.0	19.0
TUN	NE23	1.0	2.0	10.0	11.0	12.0	17.0	11.0	12.0	12.0	12.0	14.0	18.0	13.0	14.2	15.0	16.0	29.0	31.2	14.0	15.0	10.0	11.0	15.0	16.0	12.0	12.0	10.0	11.0	10.0	11.0	11.0	11.0	22.0	23.0	19.0	19.0	9.0	9.3	11.0	12.0	15.0	17.0
TUN	NE24	1.0	2.0	12.0	12.0	12.0	15.0	9.0	13.0	10.0	12.0	12.0	19.0	12.0	13.0	12.0	14.0	29.0	29.0	15.0	16.0	11.0	14.0	18.0	19.0	8.0	13.0	10.0	12.0	10.0	10.0	9.0	9.0	20.0	22.0	18.0	28.2	7.0	8.0	8.0	10.0	15.0	18.0
TUN	NE25	1.0	2.0	11.0	12.0	14.0	15.0	12.0	13.0	13.0	13.0	17.0	20.0	12.0	13.0	12.0	14.0	30.0	31.0	13.0	17.0	14.0	14.0	15.0	16.0	11.0	11.0	9.0	12.0	13.0	14.0	9.0	9.0	22.0	23.0	15.0	26.2	7.0	9.0	8.0	9.0	14.0	14.0
TUN	NE26	1.0	2.0	12.0	12.0	13.0	14.0	11.0	11.0	11.0	11.0	14.0	15.0	13.0	16.2	12.0	14.0	30.0	32.2	15.0	15.0	14.0	15.0	14.0	15.0	8.0	10.0	10.0	13.0	11.0	12.0	9.0	9.0	19.0	21.0	13.0	14.0	7.0	9.0	8.0	8.0	14.0	17.0
TUN	NE27	1.0	2.0	11.0	12.0	15.0	16.0	11.0	11.0	9.0	12.0	12.0	16.0	13.0	15.0	14.0	17.0	30.0	35.0	16.0	16.0	14.0	15.0	15.0	17.0	11.0	11.0	9.0	12.0	8.0	11.0	11.0	11.0	21.0	23.0	10.0	18.0	8.0	8.0	8.0	9.0	14.0	17.0
TUN	NE28	1.0	2.0	12.0	12.0	12.0	15.0	12.0	13.0	9.0	12.0	13.0	14.0	14.0	14.2	15.0	19.3	29.0	30.0	15.0	16.0	14.0	14.0	16.0	16.0	11.0	14.0	10.0	11.0	12.0	14.0	9.0	9.0	19.0	24.0	18.0	20.0	7.0	7.0	8.0	10.0	15.0	16.0
TUN	NE29	1.0	2.0	10.0	11.0	10.0	13.0	11.0	12.0	8.0	13.0	15.0	18.0	14.0	15.0	16.0	17.3	29.0	32.2	11.0	14.0	14.0	14.0	15.0	17.0	9.0	13.0	11.0	11.0	11.0	14.0	9.0	9.0	22.0	22.0	17.0	31.2	9.3	9.3	8.0	8.0	15.0	17.0
TUN	NE30	1.0	2.0	12.0	12.0	13.0	15.0	11.0	14.0	9.0	11.0	14.0	15.0	12.2	15.0	15.0	15.0	31.2	33.2	15.0	17.0	10.0	10.0	15.0	17.0	12.0	13.0	10.0	11.0	14.0	14.0	10.0	10.0	23.0	26.0	15.0	17.0	8.0	9.0	10.0	10.0	15.0	17.0
TUN	NE31	1.0	2.0	10.0	11.0	14.0	15.0	8.0	11.0	11.0	13.0	12.0	13.0	12.0	13.0	15.0	17.0	28.0	29.0	15.0	16.0	13.0	14.0	15.0	17.0	13.0	13.0	8.0	10.0	11.0	13.0	10.0	10.0	22.0	25.0	19.0	30.2	7.0	9.0	8.0	8.0	15.0	21.0
TUN	NE32	1.0	2.0	11.0	12.0	13.0	14.0	11.0	11.0	8.0	8.0	12.0	14.0	12.2	16.0	14.0	15.0	30.0	34.2	15.0	16.0	11.0	14.0	16.0	17.0	11.0	12.0	10.0	10.0	10.0	13.0	9.0	9.0	22.0	22.0	14.0	16.0	8.0	9.0	8.0	11.0	15.0	15.0
TUN	NE33	1.0	2.0	11.0	11.0	14.0	15.0	11.0	11.0	9.0	11.0	16.0	16.0	12.0	14.0	11.0	16.0	30.2	32.2	12.0	15.0	11.0	14.0	16.0	18.0	12.0	14.0	11.0	12.0	13.0	15.0	10.0	10.0	21.0	24.0	15.0	17.0	6.0	7.0	8.0	11.0	15.0	18.0
TUN	NE34	1.0	2.0	10.0	11.0	13.0	14.0	8.0	11.0	8.0	12.0	15.0	17.0	13.0	14.0	14.0	16.0	30.0	31.2	14.0	15.0	11.0	14.0	15.0	17.0	12.0	12.0	7.0	12.0	9.0	15.0	11.0	11.0	22.0	25.0	16.0	27.2	6.0	6.0	8.0	8.0	17.0	17.0
TUN	NE35	1.0	2.0	11.0	12.0	14.0	15.0	8.0	11.0	11.0	11.0	14.0	17.0	13.0	13.0	13.0	15.0	30.0	32.2	15.0	16.0	11.3	14.0	17.0	17.0	8.0	12.0	10.0	10.0	14.0	14.0	9.0	9.0	21.0	24.0	18.0	21.0	6.0	7.0	8.0	11.0	15.0	18.0
TUN	NE36	1.0	2.0	11.0	11.0	13.0	16.0	11.0	12.0	13.0	13.0	14.0	15.0	14.0	15.0	12.0	17.3	31.2	32.0	15.0	16.0	10.0	14.0	15.0	18.0	11.0	12.0	10.0	10.0	13.0	14.0	9.0	9.0	21.0	22.0	17.0	19.0	7.0	8.0	7.0	8.0	16.0	17.0
TUN	NE37	1.0	2.0	10.0	11.0	13.0	15.0	10.0	11.0	12.0	12.0	14.0	15.0	13.0	14.2	11.0	16.3	28.0	29.0	15.0	16.0	11.0	14.0	15.0	18.0	13.0	13.0	9.0	10.0	13.0	13.0	10.0	10.0	23.0	23.0	17.0	17.0	7.0	7.0	8.0	11.0	17.0	18.0
TUN	NE38	1.0	2.0	10.0	11.0	13.0	15.0	11.0	11.0	12.0	13.0	12.0	16.0	12.0	14.0	14.0	15.0	29.0	30.0	14.0	15.0	11.0	11.3	9.0	15.0	12.0	13.0	9.3	9.3	11.0	13.0	9.0	9.0	21.2	21.2	21.0	29.2	9.0	9.3	8.0	11.0	16.0	17.0
TUN	NE39	1.0	2.0	10.0	11.0	13.0	13.0	8.0	11.0	13.0	13.0	12.0	16.0	14.0	14.0	12.0	14.0	29.0	32.0	15.0	16.0	11.0	11.0	15.0	15.0	11.0	11.0	11.0	12.0	14.0	14.0	10.0	10.0	22.2	25.2	13.3	23.2	7.0	9.0	8.0	11.0	17.0	17.0
TUN	NE40	1.0	2.0	10.0	11.0	13.0	13.0	9.0	12.0	12.0	13.0	12.0	13.0	12.0	14.2	11.0	14.0	30.2	31.2	16.0	16.0	10.0	11.3	14.0	17.0	13.0	14.0	7.3	10.3	13.0	15.0	9.0	9.0	23.2	24.2	13.0	29.2	9.0	9.0	8.0	10.0	17.0	17.0
TUN	NE41	1.0	2.0	12.0	12.0	14.0	15.0	12.0	13.0	15.0	15.0	13.0	17.0	13.0	13.0	14.0	17.3	30.0	32.2	16.0	17.0	11.3	13.3	17.0	20.0	10.0	14.0	7.3	10.3	13.0	14.0	9.0	9.0	19.2	21.2	32.2	33.2	7.3	9.3	9.0	9.0	17.0	17.0
TUN	NE42	1.0	2.0	10.0	12.0	14.0	14.0	11.0	13.0	11.0	11.0	12.0	13.0	14.0	14.0	16.0	16.0	28.0	30.0	11.0	16.0	10.0	11.0	16.0	17.0	13.0	13.0	10.0	11.0	11.0	14.0	11.0	11.0	21.0	23.0	27.2	31.2	9.0	9.3	9.0	11.0	17.0	17.0
TUN	NE43	1.0	2.0	9.0	12.0	14.0	14.0	12.0	12.0	9.0	12.0	16.0	17.0	13.0	15.0	15.0	16.0	30.0	33.2	11.0	15.0	10.0	11.0	15.0	16.0	9.0	12.0	8.0	11.0	13.0	14.0	11.0	11.0	21.0	25.0	20.0	21.2	7.0	7.0	8.0	12.0	16.0	18.0
TUN	NE44	1.0	2.0	10.0	11.0	17.0	17.0	11.0	14.0	8.0	12.0	12.0	17.0	13.0	14.0	11.0	13.0	29.0	30.0	15.0	16.0	11.0	14.0	15.0	16.0	11.0	11.0	10.0	11.0	12.0	13.0	11.0	11.0	20.0	22.0	19.0	31.2	9.0	9.0	8.0	8.0	14.0	17.0
TUN	NE45	1.0	2.0	8.0	12.0	14.0	15.0	8.0	11.0	12.0	12.0	14.0	15.0	12.0	14.0	14.0	16.0	28.0	32.2	16.0	16.0	11.0	14.0	16.0	17.0	11.0	11.0	9.0	12.0	11.0	13.0	9.0	9.0	21.0	23.0	16.0	25.2	6.0	10.0	9.0	9.0	17.0	19.0
TUN	NE46	1.0	2.0	10.0	11.0	14.0	14.0	12.0	14.0	12.0	13.0	12.0	12.0	13.0	14.0	17.0	17.3	30.0	32.2	15.0	16.0	11.0	11.3	15.0	18.0	10.0	11.0	10.0	11.0	12.0	15.0	10.0	10.0	23.0	25.0	18.0	18.0	7.0	10.0	8.0	8.0	17.0	17.0
TUN	NE47	1.0	2.0	10.0	11.0	15.0	15.0	11.0	12.0	11.0	11.0	14.0	17.0	12.0	15.0	14.0	14.0	28.0	30.0	11.0	16.0	13.0	14.0	15.0	19.0	13.0	14.0	8.0	9.0	11.0	13.0	9.0	9.0	22.0	24.0	17.0	30.2	7.0	8.0	8.0	8.0	14.0	15.0
TUN	NE48	1.0	2.0	11.0	11.0	10.0	12.0	11.0	12.0	13.0	13.0	12.0	18.0	13.0	14.2	13.0	14.0	31.2	32.0	14.0	15.0	11.0	12.0	15.0	16.0	11.0	12.0	10.0	10.0	13.0	14.0	9.0	9.0	21.0	22.0	17.0	19.0	9.0	9.3	8.0	8.0	16.0	17.0
TUN	NE49	1.0	2.0	10.0	11.0	13.0	17.0	11.0	17.0	8.0	11.0	17.0	19.0	13.0	14.0	10.0	16.0	30.0	32.2	14.0	17.0	11.0	14.0	16.0	16.0	11.0	11.0	11.0	11.0	12.0	12.0	11.0	11.0	22.0	24.0	14.0	18.0	8.0	9.0	8.0	8.0	15.0	17.0
TUN	NE50	1.0	2.0	11.0	12.0	13.0	15.0	12.0	13.0	12.0	12.0	11.0	12.0	12.0	16.0	16.0	18.3	30.0	31.2	14.0	16.0	14.0	14.0	16.0	17.0	11.0	11.0	9.0	10.0	14.0	16.0	9.0	9.0	22.0	26.0	28.2	29.2	9.0	9.3	9.0	11.0	16.0	17.0
TUN	NE51	1.0	2.0	10.0	10.0	12.0	15.0	11.0	12.0	11.0	13.0	17.0	17.0	15.0	15.0	12.0	18.3	29.0	32.2	14.0	15.0	10.0	14.0	17.0	18.0	10.0	14.0	8.0	10.0	11.0	14.0	9.0	9.0	20.0	24.0	24.2	29.2	7.0	9.0	8.0	9.0	16.0	17.0
TUN	NE52	1.0	2.0	11.0	11.0	14.0	14.0	12.0	13.0	9.0	12.0	13.0	14.0	14.0	15.0	13.0	16.0	29.0	33.2	12.0	15.0	11.0	11.3	15.0	16.0	9.0	10.0	10.0	11.0	12.0	14.0	10.0	10.0	20.0	23.0	16.0	23.2	7.0	9.0	8.0	11.0	16.0	17.0
TUN	NE53	1.0	2.0	12.0	13.0	12.0	12.0	11.0	12.0	12.0	13.0	14.0	17.0	11.0	14.0	12.0	12.0	31.2	32.2	15.0	16.0	11.0	14.0	15.0	17.0	12.0	12.0	11.0	12.0	14.0	14.0	10.0	10.0	23.0	23.0	19.0	21.0	6.0	9.0	8.0	10.0	15.0	18.0
TUN	NE54	1.0	2.0	11.0	12.0	13.0	15.0	8.0	12.0	11.0	14.0	13.0	17.0	12.0	14.2	16.0	17.3	31.2	33.2	15.0	17.0	11.3	11.3	14.0	16.0	11.0	11.0	10.0	10.0	11.0	14.0	10.0	10.0	24.0	26.0	23.2	26.2	6.0	7.0	10.0	11.0	17.0	18.0
TUN	NE55	1.0	2.0	10.0	11.0	14.0	15.0	8.0	12.0	11.0	13.0	16.0	18.0	13.2	16.0	13.0	17.0	29.0	30.0	11.0	11.0	14.0	14.0	14.0	16.0	11.0	12.0	9.0	11.0	11.0	15.0	9.0	9.0	23.0	24.0	15.0	24.2	7.0	7.0	11.0	11.0	15.0	16.0
TUN	NE56	1.0	2.0	11.0	11.0	13.0	14.0	11.0	12.0	12.0	14.0	12.0	13.0	13.0	15.0	13.0	15.0	29.0	30.0	16.0	18.0	10.0	14.0	16.0	18.0	11.0	12.0	9.0	10.0	12.0	13.0	9.0	9.0	21.0	22.0	14.0	18.0	8.0	9.0	8.0	8.0	16.0	18.0
TUN	NE57	1.0	2.0	10.0	10.0	15.0	16.0	8.0	12.0	11.0	13.0	13.0	15.0	13.0	14.0	14.0	15.3	30.0	31.2	14.0	15.0	11.0	14.0	16.0	17.0	11.0	12.0	8.0	11.0	12.0	14.0	9.0	9.0	23.0	23.0	24.2	32.2	6.0	9.3	8.0	8.0	15.0	19.0
TUN	NE58	1.0	2.0	10.0	12.0	13.0	15.0	11.0	14.0	10.0	12.0	17.0	19.0	12.0	14.0	11.0	11.0	27.0	30.0	15.0	15.0	11.0	14.0	16.0	17.0	10.0	12.0	12.0	13.0	13.0	15.0	10.0	10.0	21.0	22.0	15.0	34.0	6.0	9.3	11.0	12.0	15.0	15.0
TUN	NE59	1.0	2.0	10.0	11.0	12.0	16.0	12.0	12.0	10.0	11.0	13.0	18.0	11.0	14.0	13.0	16.0	30.0	31.0	15.0	15.0	11.0	12.0	17.0	19.0	11.0	11.0	10.0	12.0	10.0	11.0	11.0	11.0	21.0	25.0	14.0	20.0	6.0	9.0	11.0	12.0	15.0	18.0
TUN	NE60	1.0	2.0	12.0	13.0	12.0	12.0	12.0	13.0	12.0	13.0	13.0	16.0	14.0	15.0	13.0	15.0	27.0	30.0	14.0	17.0	11.3	14.0	15.0	17.0	11.0	11.0	10.0	10.0	11.0	15.0	9.0	9.0	20.0	23.0	20.0	32.2	6.0	9.0	8.0	9.0	15.0	19.0
TUN	NE61	1.0	2.0	10.0	11.0	13.0	14.0	11.0	11.0	13.0	13.0	14.0	16.0	11.0	13.0	13.0	16.0	28.0	30.0	11.0	11.0	14.0	15.0	15.0	15.0	9.0	11.0	11.0	12.0	11.0	11.0	10.0	10.0	23.0	23.0	19.0	26.2	7.0	8.0	8.0	8.0	15.0	17.0
TUN	NE62	1.0	2.0	12.0	12.0	13.0	14.0	11.0	12.0	9.0	11.0	13.0	16.0	12.0	13.2	13.0	17.0	30.0	32.2	11.0	15.0	10.0	11.3	15.0	17.0	12.0	13.0	9.0	10.0	11.0	13.0	10.0	10.0	23.0	26.0	15.0	16.0	9.0	9.0	9.0	12.0	16.0	18.0
TUN	NE63	1.0	2.0	10.0	12.0	13.0	16.0	13.0	13.0	13.0	13.0	12.0	16.0	12.0	14.0	12.0	18.3	30.0	30.0	16.0	16.0	10.0	11.0	14.0	17.0	12.0	13.0	10.0	10.0	11.0	13.0	10.0	10.0	23.0	25.0	14.0	17.0	8.0	9.0	6.0	8.0	15.0	17.0
TUN	NE64	1.0	2.0	10.0	12.0	14.0	14.0	11.0	13.0	11.0	11.0	12.0	13.0	14.0	14.0	16.0	16.0	28.0	30.0	11.0	16.0	10.0	11.0	16.0	17.0	13.0	13.0	10.0	11.0	11.0	14.0	11.0	11.0	21.0	23.0	27.2	31.2	9.0	9.3	9.0	11.0	17.0	17.0
TUN	NE65	1.0	2.0	8.0	11.0	13.0	13.0	11.0	13.0	11.0	11.0	15.0	18.0	14.0	15.0	11.0	12.0	28.0	33.2	15.0	15.0	11.3	14.0	15.0	17.0	11.0	11.0	11.0	12.0	13.0	13.0	9.0	9.0	19.0	20.0	15.0	27.2	7.0	9.0	9.0	10.0	15.0	19.0
TUN	NE66	1.0	2.0	10.0	10.0	13.0	14.0	11.0	12.0	9.0	12.0	16.0	21.0	14.0	16.2	13.0	14.0	29.0	21.2	15.0	16.0	11.0	11.3	15.0	16.0	11.0	12.0	10.0	11.0	10.0	12.0	10.0	10.0	24.0	25.0	17.0	19.0	7.0	10.0	8.0	8.0	16.0	19.0
TUN	NE67	1.0	2.0	11.0	12.0	15.0	15.0	8.0	8.0	11.0	11.0	16.0	18.0	13.0	14.0	13.0	17.3	28.0	29.0	16.0	17.0	11.0	14.0	15.0	17.0	12.0	12.0	10.0	11.0	13.0	13.0	9.0	9.0	22.0	24.0	24.2	30.2	7.0	9.0	8.0	8.0	19.0	19.0
TUN	NE68	1.0	2.0	10.0	11.0	14.0	15.0	11.0	12.0	11.0	12.0	17.0	17.0	13.0	15.0	11.0	12.0	27.0	31.0	15.0	17.0	11.0	12.0	15.0	17.0	10.0	11.0	8.0	12.0	15.0	15.0	9.0	9.0	21.0	23.0	18.0	24.2	6.0	9.0	8.0	11.0	16.0	17.0
TUN	NE69	1.0	2.0	8.0	11.0	13.0	16.0	12.0	12.0	9.0	10.0	13.0	16.0	13.2	14.0	13.0	16.0	29.0	32.2	15.0	15.0	14.0	15.0	15.0	18.0	10.0	11.0	8.0	9.0	10.0	15.0	10.0	10.0	19.2	23.2	21.0	29.2	7.0	9.0	8.0	10.0	18.0	18.0
TUN	NE70	1.0	2.0	10.0	10.0	14.0	16.0	11.0	12.0	9.0	12.0	12.0	13.0	12.0	13.2	13.0	15.0	30.0	30.0	15.0	15.0	11.0	11.3	16.0	16.0	12.0	12.0	10.0	11.0	12.0	16.0	9.0	9.0	18.2	20.2	13.0	19.0	7.0	9.3	10.0	11.0	17.0	18.0
TUN	NE71	1.0	2.0	11.0	11.0	14.0	15.0	10.0	12.0	9.0	11.0	13.0	15.0	14.0	14.0	12.0	15.0	28.0	31.0	15.0	16.0	13.0	14.0	15.0	17.0	12.0	13.0	8.0	10.0	14.0	14.0	9.0	9.0	20.2	22.2	17.0	30.3	6.0	10.0	10.0	11.0	16.0	16.0
TUN	NE72	1.0	2.0	10.0	12.0	13.0	14.0	11.0	12.0	12.0	13.0	14.0	15.0	12.0	15.0	12.0	15.0	29.0	30.0	14.0	15.0	11.0	11.0	15.0	16.0	11.0	11.0	10.0	11.0	14.0	15.0	11.0	11.0	22.2	23.2	15.0	16.0	6.0	9.0	6.0	10.0	16.0	17.0
TUN	NE73	1.0	2.0	11.0	11.0	14.0	16.0	12.0	14.0	13.0	13.0	12.0	15.0	12.0	14.0	12.0	15.0	32.2	32.2	11.0	16.0	10.0	14.0	16.0	16.0	11.0	13.0	8.0	10.0	14.0	15.0	9.0	9.0	25.2	25.2	20.0	34.0	6.0	7.0	8.0	11.0	15.0	18.0
TUN	NE74	1.0	2.0	10.0	12.0	14.0	17.0	11.0	12.0	11.0	12.0	12.0	18.0	14.0	15.2	10.0	16.3	27.0	30.3	15.0	15.0	11.3	16.0	17.0	19.0	10.0	12.0	11.0	11.0	11.0	12.0	11.0	11.0	23.2	25.2	19.0	27.2	7.0	9.0	11.0	11.0	16.0	17.0
TUN	NE75	1.0	2.0	10.0	12.0	12.0	15.0	12.0	14.0	12.0	13.0	13.0	19.0	12.0	12.0	15.0	16.0	29.0	32.2	11.0	16.0	10.0	14.0	15.0	17.0	11.0	12.0	9.0	10.0	8.0	13.0	9.0	9.0	22.2	26.2	6.3	18.0	6.0	6.0	9.0	11.0	18.0	18.0
TUN	NE76	1.0	2.0	12.0	13.0	13.0	14.0	11.0	12.0	11.0	12.0	14.0	20.0	12.0	16.2	12.0	13.0	29.0	31.2	16.0	16.0	10.0	12.0	14.0	18.0	13.0	13.0	11.0	11.0	13.0	13.0	11.0	11.0	23.2	30.0	24.2	29.2	7.0	9.3	9.0	10.0	17.0	18.0
TUN	NE77	1.0	2.0	8.0	10.0	14.0	15.0	12.0	12.0	9.0	12.0	17.0	18.0	15.2	15.2	13.0	13.0	29.0	29.0	14.0	15.0	11.0	14.0	14.0	17.0	13.0	12.0	10.0	11.0	15.0	14.0	10.0	10.0	22.0	24.0	14.2	17.0	6.0	7.0	8.0	8.0	16.0	17.0
TUN	NE78	1.0	2.0	11.0	11.0	15.0	16.0	11.0	12.0	9.0	11.0	12.0	17.0	13.0	13.0	15.0	16.0	29.0	30.0	16.0	18.0	11.0	14.0	15.0	15.0	8.0	11.0	8.0	9.0	13.0	15.0	11.0	11.0	21.0	24.0	14.0	21.2	9.0	9.3	9.0	11.0	14.0	17.0
TUN	NE79	1.0	2.0	10.0	12.0	13.0	14.0	8.0	13.0	99.0	9.0	20.0	21.0	13.0	14.0	10.0	12.0	29.0	31.2	15.0	16.0	11.0	11.3	15.0	15.0	9.0	13.0	11.0	13.0	14.0	16.0	12.0	12.0	20.2	21.2	20.0	31.2	6.0	7.0	8.0	11.0	17.0	18.0
TUN	NE80	1.0	2.0	12.0	12.0	14.0	16.0	6.0	12.0	11.0	12.0	13.0	15.0	11.0	15.0	11.0	12.0	28.0	29.0	11.0	17.0	14.0	14.0	15.0	17.0	10.0	11.0	11.0	11.0	11.0	13.0	9.0	9.0	22.2	22.2	20.0	24.2	6.0	9.0	8.0	11.0	15.0	16.0
TUN	NE81	1.0	2.0	8.0	11.0	13.0	13.0	9.0	12.0	11.0	11.0	11.0	14.0	13.2	13.2	11.0	13.0	30.0	31.0	15.0	15.0	10.0	12.0	14.0	16.0	12.0	13.0	9.0	12.0	11.0	15.0	9.0	9.0	19.2	23.2	26.2	31.2	9.0	9.0	7.0	8.0	17.0	18.0
TUN	NE82	1.0	2.0	12.0	12.0	13.0	15.0	11.0	12.0	11.0	12.0	14.0	16.0	14.0	14.0	12.0	16.0	31.2	35.2	11.0	15.0	10.0	11.0	15.0	17.0	12.0	12.0	7.3	7.3	14.0	16.0	9.0	9.0	19.2	19.2	23.2	27.2	8.0	9.0	8.0	11.0	16.0	17.0
TUN	NE83	1.0	2.0	8.0	10.0	13.0	18.0	8.0	9.0	9.0	11.0	16.0	16.0	13.0	13.0	12.0	15.3	28.0	30.0	11.0	16.0	11.0	15.0	15.0	17.0	11.0	13.0	9.3	9.3	13.0	16.0	11.0	11.0	19.2	22.2	18.0	19.0	6.0	7.0	9.0	9.0	17.0	18.0
TUN	NE84	1.0	2.0	10.0	12.0	13.0	16.0	11.0	12.0	10.0	13.0	13.0	16.0	13.2	14.0	15.0	15.0	31.2	32.2	15.0	15.0	10.0	11.0	15.0	15.0	11.0	11.0	11.0	11.0	12.0	15.0	11.0	11.0	20.2	21.2	16.0	30.2	6.0	8.0	8.0	11.0	16.0	18.0
TUN	NE85	1.0	2.0	11.0	12.0	13.0	13.0	8.0	13.0	11.0	12.0	13.0	18.0	12.0	13.0	12.0	14.0	29.0	30.0	15.0	16.0	14.0	14.0	15.0	15.0	8.0	12.0	9.3	12.0	14.0	15.0	9.0	9.0	20.2	25.2	18.0	29.2	9.0	9.0	9.0	11.0	17.0	18.0
TUN	NE86	1.0	2.0	10.0	10.0	15.0	17.0	11.0	12.0	12.0	12.0	15.0	18.0	12.0	15.0	10.0	17.3	30.0	30.0	11.0	18.0	11.0	12.0	17.0	17.0	12.0	13.0	8.0	11.0	12.0	13.0	9.0	9.0	20.0	21.0	14.0	31.2	6.0	6.0	8.0	10.0	15.0	16.0
TUN	NE87	1.0	2.0	11.0	13.0	14.0	16.0	12.0	12.0	11.0	12.0	18.0	20.0	13.2	15.0	12.0	15.3	30.2	30.2	15.0	16.0	10.0	14.0	17.0	18.0	9.0	13.0	9.0	10.0	11.0	15.0	9.0	9.0	24.0	26.0	17.0	35.0	7.0	9.0	9.0	11.0	15.0	17.0
TUN	NE88	1.0	2.0	11.0	11.0	12.0	14.0	12.0	13.0	9.0	9.0	12.0	19.0	13.2	14.0	13.0	14.0	33.2	33.2	11.0	13.0	12.0	12.0	16.0	17.0	11.0	12.0	7.3	7.3	13.0	14.0	9.0	9.0	23.2	24.2	16.0	17.0	6.0	8.0	8.0	8.0	15.0	17.0
TUN	NO1	1.0	2.0	10.0	10.0	14.0	16.0	9.0	12.0	11.0	12.0	12.0	18.0	14.2	16.0	13.0	18.3	28.0	28.0	12.0	15.0	11.0	14.0	16.0	19.0	8.0	10.0	10.0	10.0	14.0	14.0	9.0	9.0	21.0	25.0	16.0	16.0	9.0	9.0	8.0	11.0	16.0	18.0
TUN	NO2	1.0	2.0	10.0	12.0	14.0	15.0	12.0	14.0	11.0	11.0	14.0	14.0	12.0	13.0	15.0	17.0	28.0	30.0	15.0	17.0	11.0	11.0	16.0	18.0	12.0	12.0	11.0	11.0	11.0	15.0	10.0	10.0	22.0	24.0	16.0	19.0	9.0	9.3	8.0	11.0	18.0	19.0
TUN	NO3	1.0	2.0	10.0	11.0	13.0	15.0	11.0	12.0	11.0	11.0	12.0	18.0	14.0	15.2	15.0	16.0	28.0	30.0	15.0	17.0	14.0	14.0	15.0	18.0	12.0	13.0	9.0	11.0	14.0	15.0	9.0	9.0	20.0	25.0	20.2	32.2	9.0	9.0	9.0	9.0	15.0	19.0
TUN	NO4	1.0	2.0	10.0	10.0	12.0	14.0	11.0	12.0	10.0	10.0	12.0	16.0	12.0	13.0	13.0	14.0	29.0	31.2	11.0	15.0	11.0	14.0	17.0	18.0	11.0	11.0	11.0	11.0	13.0	13.0	11.0	11.0	23.0	25.0	15.0	32.2	8.0	9.0	8.0	11.0	14.0	16.0
TUN	NO5	1.0	2.0	9.0	12.0	14.0	15.0	11.0	11.0	12.0	12.0	13.0	13.0	12.0	16.0	14.0	16.0	32.2	32.2	15.0	17.0	10.0	14.0	17.0	17.0	12.0	12.0	8.0	10.0	11.0	11.0	9.0	9.0	18.0	24.0	23.2	30.2	7.0	9.3	8.0	8.0	15.0	16.0
TUN	NO6	1.0	2.0	10.0	10.0	14.0	17.0	8.0	12.0	11.0	12.0	12.0	15.0	13.2	14.0	14.0	15.3	32.2	35.0	11.0	15.0	11.0	11.0	15.0	17.0	11.0	14.0	8.0	10.0	12.0	14.0	11.0	11.0	20.0	21.0	17.0	19.0	6.0	9.0	8.0	8.0	15.0	18.0
TUN	NO7	1.0	2.0	10.0	11.0	14.0	15.0	8.0	12.0	11.0	13.0	14.0	17.0	14.2	16.0	14.0	18.3	30.0	32.2	15.0	16.0	10.0	11.3	16.0	17.0	12.0	12.0	8.0	10.0	13.0	14.0	10.0	10.0	22.0	22.0	14.0	17.0	7.0	9.3	8.0	11.0	17.0	19.0
TUN	NO8	1.0	2.0	10.0	12.0	13.0	16.0	8.0	12.0	11.0	11.0	17.0	18.0	12.0	13.0	17.3	18.3	32.0	32.2	11.0	17.0	11.0	11.3	15.0	17.0	9.0	11.0	10.0	10.0	13.0	14.0	11.0	11.0	22.0	24.0	29.2	30.2	7.0	7.0	8.0	11.0	15.0	19.0
TUN	NO9	1.0	2.0	10.0	11.0	12.0	13.0	11.0	12.0	11.0	12.0	13.0	14.0	13.0	15.0	13.0	16.0	30.0	35.0	14.0	16.0	9.0	14.0	15.0	17.0	11.0	13.0	11.0	11.0	13.0	14.0	9.0	9.0	25.0	26.0	17.0	19.0	7.0	8.0	10.0	11.0	17.0	17.0
TUN	NO10	1.0	2.0	10.0	10.0	14.0	14.0	11.0	13.0	12.0	12.0	15.0	20.0	13.2	14.2	13.0	14.0	28.0	29.0	15.0	16.0	11.0	14.0	17.0	17.0	12.0	12.0	8.0	9.0	14.0	15.0	9.0	9.0	21.0	22.0	30.2	32.2	6.0	7.0	8.0	8.0	15.0	16.0
TUN	NO11	1.0	2.0	10.0	11.0	14.0	15.0	12.0	12.0	9.0	11.0	16.0	16.0	13.0	14.2	12.0	15.0	29.0	30.0	11.0	17.0	11.0	11.3	16.0	17.0	12.0	12.0	10.0	11.0	13.0	14.0	9.0	9.0	21.2	24.0	20.0	22.0	6.0	9.0	8.0	8.0	14.0	15.0
TUN	NO12	1.0	2.0	10.0	11.0	14.0	15.0	8.0	11.0	9.0	11.0	14.0	18.0	12.0	15.0	15.0	19.3	29.0	29.0	15.0	16.0	13.0	14.0	15.0	16.0	12.0	12.0	11.0	12.0	13.0	14.0	9.0	9.0	23.0	25.0	31.2	31.2	6.0	8.0	8.0	8.0	16.0	18.0
TUN	NO13	1.0	2.0	10.0	11.0	16.0	16.0	11.0	12.0	10.0	12.0	12.0	16.0	13.0	15.2	11.0	17.0	28.0	32.2	15.0	16.0	13.0	14.0	16.0	17.0	11.0	13.0	12.0	12.0	12.0	14.0	11.0	11.0	22.0	22.0	13.0	27.2	6.0	10.0	8.0	11.0	17.0	18.0
TUN	NO14	1.0	2.0	11.0	11.0	13.0	14.0	11.0	12.0	9.0	12.0	14.0	18.0	12.0	13.0	13.0	15.0	29.0	31.2	15.0	15.0	11.0	14.0	15.0	17.0	12.0	13.0	11.0	11.0	14.0	15.0	11.0	11.0	21.0	24.0	18.0	29.2	9.0	9.0	8.0	8.0	15.0	16.0
TUN	NO15	1.0	2.0	10.0	10.0	15.0	15.0	10.0	11.0	12.0	13.0	13.0	14.0	13.0	15.0	12.0	16.3	28.0	34.2	15.0	16.0	10.0	11.3	17.0	18.0	11.0	12.0	10.0	10.0	13.0	13.0	9.0	9.0	19.0	23.0	18.0	18.0	6.0	9.0	10.0	11.0	17.0	17.0
TUN	NO16	1.0	2.0	10.0	10.0	15.0	15.0	11.0	12.0	9.0	11.0	12.0	13.0	13.0	15.2	15.0	15.0	30.0	32.2	15.0	15.0	10.0	14.0	17.0	17.0	8.0	12.0	8.0	11.0	12.0	14.0	9.0	9.0	20.0	23.0	13.0	30.2	6.0	7.0	8.0	8.0	14.0	17.0
TUN	NO17	1.0	2.0	10.0	12.0	12.0	15.0	11.0	12.0	12.0	12.0	17.0	18.0	13.0	14.2	11.0	14.3	29.0	33.2	11.0	16.0	11.0	11.0	17.0	19.0	13.0	14.0	11.0	12.0	13.0	14.0	11.0	11.0	21.0	23.0	17.0	32.2	7.0	9.0	8.0	11.0	14.0	18.0
TUN	NO18	1.0	2.0	10.0	10.0	12.0	15.0	10.0	11.0	12.0	12.0	16.0	17.0	13.0	16.2	12.0	17.3	29.0	33.2	11.0	15.0	14.0	14.0	15.0	18.0	11.0	12.0	10.0	10.0	11.0	13.0	12.0	12.0	24.0	25.0	28.2	31.2	7.0	9.0	8.0	11.0	14.0	17.0
TUN	NO19	1.0	2.0	10.0	11.0	14.0	16.0	11.0	14.0	11.0	11.0	13.0	20.0	14.0	15.0	16.0	16.3	29.0	31.0	15.0	15.0	11.3	13.0	16.0	18.0	11.0	13.0	11.0	11.0	10.0	14.0	9.0	9.0	23.2	23.2	13.3	24.2	9.0	9.0	7.0	8.0	18.0	18.0
TUN	NO20	1.0	2.0	10.0	10.0	14.0	15.0	12.0	12.0	10.0	13.0	13.0	20.0	13.0	16.2	12.0	14.0	29.0	30.2	15.0	15.0	10.0	14.0	15.0	17.0	11.0	13.0	8.0	10.0	11.0	13.0	12.0	12.0	21.0	25.0	19.0	27.2	9.0	9.0	8.0	9.0	16.0	16.0
TUN	NO21	1.0	2.0	10.0	10.0	14.0	14.0	8.0	10.0	9.0	10.0	12.0	18.0	14.0	14.0	12.0	17.3	27.0	29.2	15.0	15.0	10.0	14.0	15.0	17.0	12.0	13.0	10.0	11.0	10.0	13.0	12.0	12.0	20.0	21.0	29.2	32.2	9.0	9.0	10.0	11.0	14.0	16.0
TUN	NO22	1.0	2.0	11.0	12.0	14.0	15.0	11.0	12.0	11.0	12.0	11.0	17.0	13.0	15.2	12.0	16.0	28.0	32.2	17.0	17.0	10.0	11.0	16.0	18.0	8.0	13.0	8.0	12.0	13.0	14.0	11.0	11.0	22.0	24.0	9.0	31.2	6.0	7.0	9.0	9.0	15.0	16.0
TUN	NO23	1.0	2.0	10.0	13.0	13.0	14.0	9.0	10.0	11.0	14.0	17.0	18.0	12.0	13.0	12.0	17.0	30.0	32.2	15.0	15.0	11.0	11.0	15.0	17.0	10.0	11.0	10.0	11.0	8.0	12.0	11.0	11.0	21.0	23.0	15.0	20.0	8.0	9.0	8.0	11.0	16.0	17.0
TUN	NO24	1.0	2.0	10.0	13.0	13.0	14.0	9.0	10.0	11.0	14.0	17.0	18.0	12.0	13.0	12.0	17.0	30.0	32.2	15.0	15.0	11.0	11.0	15.0	17.0	10.0	11.0	10.0	11.0	8.0	12.0	11.0	11.0	21.0	23.0	15.0	20.0	8.0	9.0	8.0	11.0	16.0	17.0
TUN	NO25	1.0	2.0	11.0	13.0	14.0	15.0	8.0	12.0	11.0	11.0	12.0	13.0	13.0	14.0	11.0	18.3	31.2	32.2	14.0	17.0	12.0	15.0	14.0	17.0	8.0	12.0	10.0	12.0	13.0	14.0	9.0	9.0	22.0	24.0	18.0	28.2	6.0	7.0	8.0	8.0	14.0	14.0
TUN	NO26	1.0	2.0	11.0	12.0	14.0	15.0	11.0	12.0	9.0	10.0	14.0	16.0	13.0	15.0	13.0	15.3	28.0	29.0	16.0	17.0	14.0	15.0	15.0	16.0	9.0	12.0	11.0	12.0	11.0	15.0	11.0	11.0	19.0	20.0	20.0	30.2	8.0	9.0	9.0	9.0	14.0	17.0
TUN	NO27	1.0	2.0	10.0	10.0	13.0	16.0	12.0	14.0	11.0	13.0	17.0	21.0	13.0	15.0	15.0	16.0	30.0	30.0	11.0	18.0	10.0	13.0	15.0	15.0	11.0	12.0	10.0	10.0	11.0	11.0	9.0	9.0	22.0	23.0	14.0	20.0	6.0	7.0	8.0	11.0	15.0	16.0
TUN	NO28	1.0	2.0	10.0	12.0	13.0	14.0	11.0	12.0	12.0	12.0	16.0	16.0	14.0	14.0	13.0	17.3	29.0	32.2	15.0	17.0	14.0	14.0	15.0	18.0	11.0	12.0	10.0	11.0	13.0	14.0	9.0	9.0	22.0	24.0	18.0	24.2	6.0	9.3	8.0	9.0	14.0	17.0
TUN	NO29	1.0	2.0	10.0	12.0	9.0	13.0	11.0	12.0	11.0	12.0	16.0	17.0	13.0	17.2	12.0	12.0	29.0	30.2	12.0	16.0	14.0	15.0	14.0	17.0	12.0	13.0	8.0	11.0	13.0	13.0	9.0	9.0	20.0	23.0	15.0	17.0	7.0	9.0	8.0	8.0	17.0	17.0
TUN	NO30	1.0	2.0	10.0	11.0	13.0	13.0	11.0	12.0	10.0	11.0	14.0	17.0	14.0	15.2	16.0	17.0	29.0	31.0	14.0	17.0	10.0	11.0	16.0	17.0	11.0	13.0	10.0	11.0	12.0	15.0	11.0	11.0	19.0	28.0	18.0	30.2	6.0	9.3	8.0	9.0	15.0	17.0
TUN	NO31	1.0	2.0	11.0	12.0	14.0	17.0	12.0	12.0	9.0	11.0	15.0	19.0	13.0	14.0	15.0	16.0	30.0	31.2	14.0	15.0	11.0	15.0	15.0	16.0	11.0	12.0	11.0	12.0	15.0	16.0	9.0	9.0	23.0	25.0	16.0	17.0	6.0	7.0	7.0	8.0	16.0	17.0
TUN	NO32	1.0	2.0	12.0	12.0	14.0	14.0	9.0	11.0	11.0	11.0	14.0	17.0	13.0	14.0	14.0	16.0	29.0	31.0	16.0	17.0	11.3	11.3	16.0	16.0	11.0	12.0	10.0	11.0	13.0	14.0	12.0	12.0	22.0	24.0	17.0	17.2	9.0	10.0	9.0	10.0	16.0	16.0
TUN	NO33	1.0	2.0	10.0	11.0	12.0	13.0	11.0	12.0	11.0	12.0	13.0	14.0	13.0	15.0	13.0	16.0	30.0	35.0	14.0	16.0	9.0	14.0	15.0	17.0	11.0	13.0	11.0	11.0	13.0	14.0	9.0	9.0	25.0	26.0	17.0	19.0	7.0	8.0	10.0	11.0	17.0	17.0
TUN	NO34	1.0	2.0	12.0	13.0	12.0	16.0	11.0	12.0	9.0	12.0	17.0	18.0	12.0	15.0	11.0	13.0	30.0	32.0	11.0	15.0	11.0	14.0	15.0	16.0	12.0	12.0	10.0	10.0	12.0	15.0	9.0	9.0	19.0	20.0	27.2	29.2	7.0	7.0	8.0	11.0	16.0	17.0
TUN	NO35	1.0	2.0	10.0	11.0	16.0	16.0	11.0	12.0	10.0	12.0	12.0	16.0	13.0	15.2	11.0	17.0	28.0	32.2	15.0	16.0	13.0	14.0	16.0	17.0	11.0	13.0	12.0	14.0	12.0	14.0	11.0	11.0	22.0	22.0	13.0	27.2	6.0	10.0	8.0	11.0	17.0	18.0
TUN	NO36	1.0	2.0	11.0	13.0	14.0	15.0	8.0	12.0	11.0	11.0	12.0	13.0	14.0	14.0	11.0	18.3	31.2	32.2	14.0	17.0	12.0	15.0	14.0	17.0	8.0	12.0	7.0	12.0	14.0	15.0	9.0	9.0	22.0	25.0	13.0	28.2	6.0	7.0	8.0	8.0	14.0	14.0
TUN	NO37	1.0	2.0	10.0	12.0	14.0	15.0	11.0	12.0	11.0	12.0	12.0	20.0	13.0	14.0	12.0	15.0	31.0	32.2	14.0	15.0	11.0	14.0	15.0	15.0	12.0	12.0	11.0	12.0	12.0	14.0	11.0	11.0	23.0	25.0	17.0	17.2	9.0	9.0	8.0	8.0	16.0	17.0
TUN	NO38	1.0	2.0	10.0	12.0	12.0	15.0	12.0	13.0	11.0	12.0	12.0	20.0	13.0	14.0	13.0	14.3	31.0	32.2	15.0	15.0	11.0	14.0	15.0	17.0	12.0	12.0	10.0	12.0	10.0	14.0	11.0	11.0	23.0	25.0	17.0	17.2	9.0	9.0	8.0	11.0	16.0	16.0
TUN	NO39	1.0	2.0	10.0	10.0	12.0	13.0	12.0	13.0	11.0	11.0	14.0	18.0	12.0	14.0	15.0	17.3	29.0	30.0	15.0	15.0	11.0	11.0	15.0	16.0	8.0	11.0	11.0	12.0	13.0	14.0	11.0	11.0	20.0	21.0	19.0	26.2	7.0	9.0	8.0	11.0	18.0	19.0
TUN	NO40	1.0	2.0	11.0	12.0	13.0	15.0	9.0	11.0	9.0	13.0	16.0	16.0	15.0	15.0	15.3	16.3	29.0	29.0	16.0	16.0	10.0	14.0	15.0	15.0	11.0	12.0	8.0	11.0	12.0	13.0	9.0	9.0	22.0	24.0	15.0	17.0	6.0	9.0	8.0	11.0	16.0	20.0
TUN	NO41	1.0	2.0	10.0	13.0	13.0	14.0	8.0	12.0	9.0	9.0	17.0	17.0	13.0	16.0	12.0	16.0	28.0	29.0	16.0	16.0	11.0	15.0	16.0	17.0	9.0	10.0	12.0	13.0	13.0	13.0	9.0	9.0	22.0	24.0	19.0	29.2	7.0	9.0	8.0	8.0	14.0	16.0
TUN	NO42	1.0	2.0	11.0	12.0	13.0	15.0	12.0	14.0	11.0	11.0	13.0	19.0	12.0	13.0	16.0	17.0	30.0	31.0	16.0	16.0	11.0	14.0	15.0	17.0	12.0	13.0	11.0	11.0	14.0	15.0	9.0	9.0	23.0	25.0	19.0	31.2	7.0	9.0	9.0	9.0	17.0	18.0
TUN	NO43	1.0	2.0	10.0	11.0	12.0	13.0	11.0	11.0	11.0	13.0	14.0	14.0	15.0	15.0	16.3	18.3	29.0	30.0	15.0	16.0	11.0	11.3	17.0	18.0	11.0	12.0	10.0	11.0	11.0	14.0	10.0	10.0	21.0	25.0	14.0	16.0	9.0	9.0	11.0	11.0	15.0	17.0
TUN	NO44	1.0	2.0	11.0	12.0	14.0	14.0	11.0	11.0	10.0	11.0	12.0	12.0	14.2	16.1	12.0	16.0	29.0	30.0	15.0	15.0	11.0	13.0	16.0	17.0	10.0	12.0	8.0	12.0	10.0	11.0	9.0	9.0	21.2	22.2	18.0	29.2	6.0	9.0	8.0	10.0	18.0	19.0
TUN	NO45	1.0	1.0	10.0	10.0	13.0	13.0	10.0	13.0	11.0	13.0	17.0	18.0	14.0	15.0	15.3	16.0	30.0	31.0	15.0	16.0	11.0	14.0	15.0	17.0	12.0	12.0	10.0	12.0	12.0	14.0	15.0	15.0	20.0	23.0	16.0	30.2	8.0	9.3	9.0	11.0	14.0	16.0
TUN	CE1	1.0	2.0	11.0	12.0	13.0	15.0	11.0	12.0	8.0	13.0	14.0	18.0	14.0	15.0	15.0	16.0	29.0	31.0	15.0	16.0	11.0	14.0	15.0	15.0	11.0	12.0	9.0	11.0	13.0	15.0	11.0	11.0	24.0	27.0	20.0	23.2	6.0	7.0	9.0	11.0	16.0	18.0
TUN	CE2	1.0	2.0	10.0	10.0	12.0	14.0	8.0	11.0	12.0	12.0	13.0	14.0	13.0	15.0	14.0	14.0	30.0	33.2	13.0	16.0	14.0	14.0	15.0	17.0	10.0	10.0	9.0	12.0	13.0	14.0	9.0	9.0	22.0	24.0	17.0	30.2	6.0	6.0	8.0	8.0	16.0	17.0
TUN	CE3	1.0	2.0	10.0	12.0	13.0	14.0	11.0	11.0	12.0	13.0	12.0	19.0	13.0	15.0	14.0	15.0	29.0	31.0	15.0	16.0	11.0	15.0	15.0	16.0	9.0	13.0	8.0	10.0	13.0	15.0	10.0	10.0	23.0	24.0	18.0	24.2	6.0	9.3	9.0	10.0	16.0	19.0
TUN	CE4	1.0	2.0	8.0	10.0	13.0	15.0	11.0	12.0	12.0	12.0	11.0	13.0	13.0	16.0	15.0	15.0	29.0	30.0	11.0	11.0	11.0	14.0	16.0	18.0	10.0	12.0	10.0	12.0	15.0	16.0	9.0	9.0	21.0	21.0	19.0	19.2	6.0	9.3	8.0	8.0	18.0	20.0
TUN	CE5	1.0	2.0	12.0	12.0	13.0	17.0	11.0	12.0	8.0	11.0	12.0	17.0	14.0	15.2	13.0	15.0	28.0	31.0	15.0	16.0	10.0	14.0	17.0	17.0	11.0	12.0	10.0	11.0	13.0	14.0	9.0	9.0	22.0	24.0	16.0	31.2	9.0	9.0	9.0	10.0	16.0	17.0
TUN	CE6	1.0	2.0	11.0	12.0	11.0	13.0	8.0	8.0	12.0	12.0	13.0	19.0	14.0	14.0	15.0	15.0	31.2	32.2	16.0	17.0	14.0	14.0	15.0	16.0	11.0	12.0	11.0	11.0	13.0	16.0	9.0	9.0	21.0	23.0	23.2	29.2	6.0	8.0	8.0	8.0	16.0	17.0
TUN	CE7	1.0	2.0	10.0	12.0	16.0	17.0	11.0	11.0	11.0	12.0	14.0	17.0	14.0	14.2	13.0	16.3	30.0	30.0	11.0	15.0	11.0	11.0	16.0	16.0	8.0	13.0	10.0	11.0	13.0	14.0	10.0	10.0	20.0	21.0	23.2	27.2	6.0	9.3	8.0	11.0	14.0	17.0
TUN	CE8	1.0	2.0	11.0	13.0	12.0	16.0	11.0	13.0	11.0	13.0	12.0	17.0	14.2	15.0	15.0	17.3	28.0	30.0	15.0	17.0	14.0	15.0	15.0	18.0	10.0	12.0	9.0	11.0	11.0	12.0	10.0	10.0	20.0	22.0	16.0	16.0	6.0	9.0	8.0	10.0	18.0	19.0
TUN	CE9	1.0	2.0	11.0	12.0	15.0	16.0	11.0	12.0	9.0	11.0	16.0	17.0	14.0	15.0	12.0	13.0	28.0	29.0	15.0	16.0	11.0	15.0	15.0	17.0	11.0	12.0	10.0	12.0	8.0	14.0	9.0	9.0	25.0	24.0	26.2	31.2	9.0	9.3	8.0	8.0	16.0	16.0
TUN	CE10	1.0	2.0	10.0	12.0	13.0	15.0	8.0	11.0	11.0	11.0	12.0	18.0	14.0	14.0	15.0	15.0	28.0	28.0	15.0	17.0	10.0	11.3	15.0	15.0	12.0	12.0	10.0	11.0	13.0	14.0	12.0	12.0	22.0	24.0	13.0	24.2	9.0	9.0	8.0	11.0	17.0	18.0
TUN	CE11	1.0	2.0	10.0	12.0	13.0	14.0	11.0	14.0	10.0	12.0	13.0	13.0	14.0	16.0	15.0	16.0	29.0	30.0	15.0	15.0	10.0	10.0	15.0	17.0	12.0	13.0	8.0	11.0	13.0	13.0	11.0	11.0	21.0	25.0	22.2	28.2	7.0	8.0	12.0	12.0	15.0	16.0
TUN	CE12	1.0	2.0	10.0	12.0	14.0	15.0	10.0	11.0	8.0	8.0	16.0	18.0	13.0	14.2	16.0	16.0	28.0	30.0	15.0	16.0	10.0	11.0	15.0	17.0	12.0	13.0	10.0	10.0	13.0	14.0	9.0	9.0	22.0	24.0	16.0	32.2	9.0	9.3	7.0	11.0	14.0	14.0
TUN	CE13	1.0	2.0	12.0	12.0	12.0	14.0	10.0	12.0	11.0	11.0	14.0	17.3	13.0	15.2	12.0	15.0	29.0	33.2	14.0	16.0	14.0	14.0	15.0	17.0	11.0	12.0	10.0	11.0	13.0	14.0	9.0	9.0	19.0	22.2	26.2	31.2	8.0	9.0	8.0	9.0	15.0	15.0
TUN	CE14	1.0	2.0	10.0	11.0	13.0	15.0	8.0	12.0	11.0	14.0	12.0	17.0	14.2	14.2	15.0	16.0	28.0	29.0	11.0	15.0	14.0	15.0	15.0	16.0	12.0	13.0	12.0	12.0	11.0	15.0	10.0	10.0	21.0	26.0	23.0	26.2	8.0	9.0	8.0	11.0	15.0	16.0
TUN	CE15	1.0	2.0	10.0	12.0	14.0	14.0	13.0	13.0	13.0	13.0	16.0	17.0	12.0	13.0	15.0	17.0	30.0	33.2	11.0	15.0	11.0	14.0	16.0	18.0	11.0	12.0	8.0	10.0	13.0	15.0	9.0	9.0	25.0	25.0	17.0	29.2	7.0	8.0	8.0	8.0	17.0	17.0
TUN	CE16	1.0	2.0	7.0	9.0	13.0	15.0	11.0	13.0	11.0	12.0	12.0	17.0	13.0	14.0	15.0	18.3	29.0	32.2	15.0	17.0	11.0	15.0	15.0	18.0	12.0	12.0	8.0	11.0	13.0	15.0	9.0	9.0	21.0	21.0	29.2	30.2	9.0	9.3	8.0	8.0	16.0	18.0
TUN	CE17	1.0	2.0	10.0	12.0	14.0	16.0	11.0	11.0	9.0	12.0	12.0	14.0	12.0	14.0	11.0	16.0	30.0	33.2	15.0	17.0	10.0	12.0	14.0	17.0	12.0	12.0	10.0	11.0	13.0	14.0	10.0	10.0	20.0	21.0	19.0	21.0	8.0	9.3	8.0	8.0	17.0	19.0
TUN	CE18	1.0	2.0	11.0	12.0	14.0	15.0	9.0	12.0	11.0	12.0	16.0	17.0	12.0	14.0	11.0	17.3	29.0	30.0	11.0	15.0	14.0	14.0	15.0	15.0	12.0	12.0	9.0	12.0	15.0	16.0	9.0	9.0	22.0	25.0	15.0	21.2	8.0	9.0	8.0	8.0	14.0	15.0
TUN	CE19	1.0	2.0	10.0	10.0	12.0	13.0	11.0	12.0	11.0	11.0	13.0	16.0	13.0	14.0	16.0	16.0	29.0	32.2	16.0	16.0	11.0	14.0	17.0	19.0	11.0	12.0	10.0	11.0	13.0	14.0	9.0	9.0	22.0	24.0	18.0	31.2	8.0	9.3	8.0	9.0	14.0	16.0
TUN	CE20	1.0	2.0	11.0	12.0	14.0	15.0	11.0	12.0	11.0	12.0	16.0	18.0	12.0	14.0	15.0	15.0	31.2	32.2	15.0	15.0	14.0	15.0	15.0	16.0	12.0	12.0	10.0	11.0	13.0	15.0	11.0	11.0	22.0	23.0	20.0	23.2	7.0	9.0	8.0	9.0	15.0	17.0
TUN	CE21	1.0	2.0	10.0	12.0	16.0	17.0	8.0	9.0	11.0	11.0	14.0	15.0	13.0	15.0	14.0	16.3	27.0	32.2	15.0	15.0	11.0	14.0	15.0	18.0	11.0	12.0	10.0	11.0	14.0	15.0	10.0	10.0	23.0	23.0	17.0	24.0	6.0	9.3	8.0	9.0	17.0	18.0
TUN	CE22	1.0	2.0	10.0	10.0	13.0	14.0	10.0	11.0	12.0	12.0	12.0	17.0	12.0	17.0	15.3	17.3	29.0	30.0	15.0	15.0	11.0	11.0	16.0	17.0	13.0	13.0	10.0	11.0	11.0	13.0	10.0	10.0	19.0	23.0	14.0	18.0	9.0	9.0	9.0	10.0	15.0	16.0
TUN	CE23	1.0	2.0	10.0	12.0	13.0	15.0	12.0	12.0	9.0	11.0	13.0	18.0	14.0	15.2	14.0	16.3	29.0	30.0	17.0	17.0	14.0	14.0	17.0	18.0	9.0	12.0	10.0	11.0	10.0	12.0	9.0	9.0	23.0	27.0	16.0	17.0	6.0	9.0	8.0	8.0	18.0	19.0
TUN	CE24	1.0	2.0	10.0	12.0	14.0	14.0	10.0	12.0	12.0	13.0	15.0	16.0	13.0	14.0	14.0	15.0	29.0	30.0	11.0	15.0	10.0	14.0	16.0	17.0	13.0	13.0	10.0	11.0	15.0	16.0	11.0	11.0	22.0	23.0	18.0	25.2	6.0	9.0	8.0	8.0	16.0	19.0
TUN	CE25	1.0	2.0	10.0	12.0	15.0	15.0	11.0	14.0	9.0	11.0	13.0	18.0	13.0	14.0	13.0	14.0	31.2	32.0	12.0	16.0	11.0	15.0	16.0	17.0	8.0	12.0	11.0	11.0	11.0	12.0	11.0	11.0	21.0	24.0	22.2	23.2	8.0	9.0	10.0	11.0	14.0	18.0
TUN	CE26	1.0	2.0	10.0	10.0	13.0	13.0	9.0	12.0	11.0	11.0	13.0	15.0	14.0	15.2	15.0	17.0	30.0	31.2	15.0	16.0	14.0	14.0	16.0	17.0	11.0	11.0	9.0	9.0	13.0	14.0	11.0	11.0	21.0	23.0	28.2	32.2	7.0	9.0	8.0	11.0	15.0	20.0
TUN	CE27	1.0	2.0	10.0	12.0	14.0	15.0	11.0	12.0	12.0	11.0	12.0	17.0	15.2	15.2	13.0	14.0	29.0	29.0	14.0	15.0	11.0	12.0	15.0	16.0	12.0	12.0	10.0	10.0	11.0	13.0	9.0	9.0	20.0	21.0	19.0	31.2	6.0	9.0	8.0	11.0	15.0	19.0
TUN	CE28	1.0	2.0	12.0	12.0	14.0	14.0	8.0	14.0	12.0	12.0	12.0	22.0	13.0	15.0	11.0	14.0	30.0	31.0	15.0	15.0	13.0	14.0	16.0	16.0	9.0	12.0	11.0	12.0	13.0	15.0	9.0	9.0	19.0	25.0	17.0	31.2	6.0	8.0	8.0	11.0	14.0	16.0
TUN	CE29	1.0	2.0	10.0	10.0	14.0	15.0	11.0	12.0	12.0	12.0	17.0	17.0	14.0	15.0	13.0	14.0	30.0	31.0	11.0	16.0	15.0	15.0	16.0	17.0	9.0	12.0	9.0	10.0	13.0	14.0	11.0	11.0	21.0	22.0	18.0	35.0	6.0	9.0	8.0	8.0	16.0	17.0
TUN	CE30	1.0	2.0	12.0	13.0	14.0	16.0	12.0	12.0	11.0	11.0	17.0	17.0	13.0	14.0	14.0	15.0	28.0	29.0	11.0	15.0	11.0	14.0	14.0	16.0	12.0	13.0	10.0	11.0	9.0	14.0	12.0	12.0	21.0	23.0	27.2	29.2	6.0	9.0	8.0	8.0	16.0	18.0
TUN	CE31	1.0	2.0	10.0	11.0	9.0	17.0	12.0	12.0	8.0	13.0	12.0	16.0	14.0	16.0	14.0	17.3	29.0	30.0	12.0	15.0	10.0	11.0	15.0	17.0	10.0	11.0	10.0	10.0	14.0	14.0	11.0	11.0	20.0	24.0	14.0	29.2	6.0	6.0	10.0	11.0	16.0	17.0
TUN	CE32	1.0	2.0	10.0	10.0	12.0	13.0	11.0	13.0	12.0	12.0	14.0	17.0	13.0	15.0	14.0	15.0	31.2	34.2	15.0	15.0	11.0	13.0	15.0	15.0	11.0	13.0	8.0	10.0	14.0	14.0	9.0	9.0	21.0	25.0	14.0	16.0	6.0	8.0	8.0	11.0	17.0	20.0
TUN	CE33	1.0	2.0	10.0	10.0	13.0	13.0	12.0	12.0	12.0	12.0	16.0	17.0	13.2	15.0	15.0	16.0	28.0	30.0	14.0	16.0	10.0	11.0	17.0	17.0	11.0	12.0	8.0	11.0	14.0	15.0	9.0	9.0	20.0	25.0	16.0	19.0	9.3	9.3	6.0	8.0	17.0	18.0
TUN	CE34	1.0	2.0	12.0	12.0	13.0	13.0	11.0	13.0	11.0	11.0	17.0	20.0	12.0	13.0	13.0	15.0	30.0	31.0	15.0	15.0	10.0	12.0	15.0	17.0	13.0	13.0	10.0	11.0	10.0	13.0	11.0	11.0	22.0	24.0	16.0	19.0	7.0	8.0	10.0	11.0	15.0	16.0
TUN	CE35	1.0	2.0	10.0	12.0	14.0	14.0	11.0	11.0	11.0	14.0	13.0	16.0	15.0	14.0	13.0	17.0	30.0	30.0	11.0	14.0	14.0	14.0	16.0	17.0	12.0	12.0	10.0	11.0	13.0	14.0	12.0	12.0	22.0	24.0	15.0	24.2	6.0	10.0	10.0	11.0	14.0	17.0
TUN	CE36	1.0	2.0	10.0	10.0	13.0	16.0	10.0	11.0	11.0	12.0	12.0	14.0	13.0	14.0	13.0	15.0	29.0	30.0	16.0	17.0	10.0	14.0	14.0	17.0	11.0	12.0	10.0	11.0	13.0	14.0	11.0	11.0	22.0	23.0	17.0	18.0	9.0	9.3	8.0	8.0	14.0	16.0
TUN	CE37	1.0	2.0	11.0	12.0	16.0	16.0	9.0	12.0	10.0	12.0	12.0	12.0	13.0	16.0	16.0	16.0	28.0	29.0	11.0	16.0	10.0	14.0	16.0	17.0	8.0	12.0	10.0	11.0	13.0	13.0	10.0	10.0	22.0	24.0	27.2	32.0	7.0	7.0	11.0	11.0	16.0	17.0
TUN	CE38	1.0	2.0	10.0	11.0	13.0	17.0	8.0	10.0	12.0	12.0	13.0	18.0	14.0	14.0	11.0	16.0	29.0	29.0	11.0	15.0	11.0	14.0	15.0	16.0	12.0	12.0	9.0	14.0	13.0	16.0	11.0	11.0	22.0	22.0	17.0	34.0	9.0	9.0	8.0	11.0	16.0	16.0
TUN	CE39	1.0	2.0	11.0	12.0	13.0	16.0	11.0	11.0	12.0	12.0	14.0	16.0	13.0	14.0	12.0	12.0	29.0	30.0	14.0	15.0	11.0	14.0	16.0	17.0	11.0	12.0	10.0	11.0	13.0	15.0	10.0	10.0	24.0	25.0	27.2	33.2	6.0	7.0	9.0	11.0	16.0	16.0
TUN	CE40	1.0	2.0	10.0	11.0	12.0	14.0	12.0	12.0	9.0	12.0	12.0	12.0	12.0	15.0	13.0	16.3	28.0	30.0	11.0	15.0	12.0	14.0	13.0	18.0	11.0	12.0	10.0	12.0	11.0	14.0	11.0	11.0	24.0	24.0	16.0	17.0	7.0	9.3	8.0	10.0	16.0	18.0
TUN	CE41	1.0	2.0	11.0	12.0	13.0	14.0	12.0	12.0	11.0	12.0	12.0	19.0	15.0	15.0	14.0	15.0	29.0	33.2	16.0	16.0	11.0	14.0	16.0	18.0	11.0	12.0	11.0	11.0	13.0	14.0	9.0	9.0	22.0	24.0	16.0	21.0	8.0	9.0	8.0	8.0	16.0	18.0
TUN	CE42	1.0	2.0	11.0	12.0	13.0	15.0	11.0	11.0	9.0	12.0	16.0	22.0	12.0	14.0	13.0	16.0	28.0	33.2	15.0	16.0	11.0	14.0	15.0	15.0	8.0	13.0	10.0	10.0	10.0	13.0	9.0	9.0	19.0	21.0	23.2	31.2	8.0	9.0	8.0	11.0	16.0	19.0
TUN	CE43	1.0	2.0	10.0	11.0	13.0	14.0	11.0	14.0	11.0	13.0	12.0	17.0	14.2	16.0	11.0	15.0	28.0	29.0	15.0	15.0	14.0	14.0	15.0	16.0	12.0	12.0	8.0	8.0	13.0	15.0	10.0	10.0	21.0	23.0	6.3	14.3	6.0	7.0	8.0	8.0	15.0	18.0
TUN	CE44	1.0	2.0	7.0	12.0	14.0	16.0	11.0	12.0	11.0	12.0	12.0	17.0	12.0	14.2	14.0	15.0	32.2	35.0	16.0	17.0	11.0	14.0	14.0	17.0	12.0	13.0	9.0	11.0	10.0	15.0	11.0	11.0	21.0	22.0	18.0	31.2	7.0	9.0	8.0	12.0	16.0	16.0
TUN	CE45	1.0	2.0	10.0	11.0	13.0	16.0	11.0	12.0	12.0	12.0	19.0	19.0	12.0	13.0	14.0	17.0	27.0	30.0	12.0	16.0	12.0	14.0	16.0	17.0	11.0	12.0	8.0	10.0	11.0	13.0	10.0	10.0	23.0	23.0	14.0	14.0	6.0	7.0	11.0	11.0	17.0	17.0
TUN	CE46	1.0	2.0	11.0	12.0	13.0	14.0	11.0	11.0	11.0	11.0	14.0	15.0	13.0	14.0	13.0	15.0	28.0	32.2	15.0	16.0	11.0	14.0	14.0	18.0	11.0	12.0	11.0	11.0	13.0	15.0	11.0	11.0	22.0	22.0	16.0	27.2	8.0	9.0	9.0	10.0	15.0	18.0
TUN	CE47	1.0	2.0	10.0	11.0	14.0	14.0	11.0	12.0	11.0	12.0	12.0	17.0	14.0	14.0	12.0	14.0	29.0	33.2	15.0	15.0	14.0	15.0	15.0	16.0	12.0	13.0	10.0	10.0	12.0	13.0	9.0	9.0	21.0	23.0	14.0	27.2	6.0	9.0	8.0	9.0	18.0	20.0
TUN	CE48	1.0	2.0	10.0	12.0	12.0	14.0	12.0	12.0	8.0	12.0	13.0	14.0	12.0	16.2	11.0	12.0	30.0	32.2	15.0	16.0	11.0	14.0	15.0	16.0	10.0	12.0	8.0	11.0	14.0	15.0	11.0	11.0	19.0	31.2	30.2	30.2	7.0	8.0	8.0	11.0	16.0	18.0
TUN	CE49	1.0	2.0	11.0	11.0	14.0	14.0	8.0	12.0	12.0	13.0	15.0	16.0	14.0	16.0	16.3	16.3	30.0	30.0	15.0	15.0	11.0	11.3	15.0	17.0	11.0	11.0	10.0	11.0	12.0	15.0	9.0	9.0	22.0	24.0	21.0	34.0	6.0	9.0	9.0	11.0	16.0	16.0
TUN	CE50	1.0	2.0	12.0	12.0	13.0	15.0	11.0	12.0	11.0	12.0	14.0	15.0	13.0	16.0	16.0	17.3	29.0	31.2	11.0	15.0	11.0	14.0	14.0	18.0	12.0	12.0	11.0	12.0	15.0	15.0	11.0	11.0	21.0	21.0	15.0	24.2	6.0	7.0	8.0	11.0	17.0	17.0
TUN	CE51	1.0	2.0	10.0	11.0	13.0	14.0	12.0	13.0	11.0	12.0	18.0	18.0	13.0	13.0	12.0	16.0	28.0	28.0	14.0	15.0	10.0	11.0	16.0	19.0	12.0	12.0	8.0	8.0	10.0	13.0	10.0	10.0	23.0	24.0	15.0	18.0	6.0	9.0	9.0	10.0	15.0	16.0
TUN	CE52	1.0	2.0	11.0	12.0	15.0	16.0	8.0	11.0	11.0	12.0	13.0	17.0	13.0	15.2	14.0	17.0	29.0	31.0	11.0	17.0	10.0	14.0	16.0	18.0	9.0	11.0	10.0	11.0	15.0	14.0	11.0	11.0	25.0	26.0	30.2	31.2	7.0	9.3	8.0	11.0	15.0	17.0
TUN	CE53	1.0	2.0	11.0	11.0	10.0	14.0	11.0	11.0	11.0	11.0	13.0	15.0	14.0	16.0	13.0	16.3	28.0	30.0	11.0	11.0	11.0	11.0	16.0	18.0	13.0	13.0	10.0	11.0	15.0	15.0	9.0	9.0	21.2	22.2	16.3	32.2	8.0	9.0	8.0	8.0	16.0	16.0
TUN	CE54	1.0	2.0	10.0	11.0	13.0	14.0	9.0	12.0	9.0	11.0	14.0	15.0	13.2	13.2	13.0	16.3	28.0	29.0	15.0	16.0	11.0	11.3	15.0	18.0	12.0	13.0	7.3	9.3	12.0	13.0	11.0	11.0	22.2	23.2	14.3	20.0	6.0	7.0	8.0	9.0	14.0	16.0
TUN	CE55	1.0	2.0	10.0	11.0	14.0	16.0	11.0	14.0	11.0	11.0	15.0	15.0	14.0	14.0	14.0	15.3	28.0	28.0	11.0	13.0	10.0	12.0	15.0	18.0	12.0	13.0	9.3	10.3	12.0	14.0	9.0	9.0	19.2	20.2	13.2	16.0	9.0	9.0	11.0	11.0	15.0	18.0
TUN	CE56	1.0	2.0	10.0	12.0	10.0	12.0	11.0	11.0	11.0	13.0	13.0	15.0	14.0	14.0	11.0	18.3	28.0	28.0	17.0	17.0	10.0	11.0	15.0	16.0	12.0	12.0	10.0	11.0	13.0	15.0	9.0	9.0	21.2	23.2	18.0	21.0	6.0	7.0	8.0	9.0	15.0	16.0
TUN	CE57	1.0	1.0	11.0	12.0	13.0	14.0	12.0	12.0	10.0	10.0	13.0	19.0	14.0	14.0	13.0	16.0	30.0	31.0	15.0	16.0	11.0	12.0	14.0	18.0	13.0	13.0	10.0	10.0	13.0	14.0	15.0	15.0	21.2	23.2	13.3	23.2	6.0	9.0	6.0	11.0	15.0	16.0
TUN	CE58	1.0	2.0	12.0	12.0	14.0	15.0	12.0	13.0	11.0	13.0	15.0	15.0	14.0	15.0	13.0	16.0	30.0	32.2	11.0	11.0	14.0	14.0	16.0	17.0	13.0	13.0	10.0	11.0	14.0	14.0	11.0	11.0	21.2	23.2	24.2	27.2	7.0	9.0	8.0	8.0	17.0	17.0
TUN	CE59	1.0	2.0	11.0	12.0	14.0	14.0	11.0	12.0	10.0	10.0	12.0	15.0	13.0	14.0	14.0	16.0	23.2	30.0	15.0	15.0	11.0	14.0	15.0	17.0	12.0	12.0	10.0	11.0	15.0	15.0	11.0	11.0	22.2	22.2	16.0	24.2	7.0	8.0	8.0	10.0	18.0	18.0
TUN	CE60	1.0	2.0	10.0	11.0	13.0	14.0	10.0	11.0	11.0	12.0	17.0	17.0	14.0	15.0	17.3	17.3	29.0	29.0	15.0	16.0	10.0	10.0	16.0	18.0	11.0	12.0	10.3	10.3	14.0	15.0	11.0	11.0	20.2	22.2	26.2	26.2	7.0	9.0	8.0	9.0	16.0	17.0
TUN	CE61	1.0	1.0	11.0	12.0	15.0	15.0	11.0	12.0	9.0	11.0	15.0	16.0	14.2	15.0	15.0	16.0	28.0	29.0	15.0	15.0	11.0	11.3	13.0	15.0	11.0	13.0	9.3	12.0	10.0	14.0	15.0	15.0	22.2	25.2	13.3	16.0	8.0	9.3	8.0	11.0	15.0	16.0
TUN	CE62	1.0	2.0	6.0	7.0	10.0	13.0	11.0	12.0	12.0	12.0	12.0	13.0	13.0	14.0	15.0	15.0	28.0	30.0	15.0	17.0	9.0	11.0	15.0	15.0	12.0	13.0	9.3	9.3	13.0	13.0	10.0	10.0	20.2	26.2	18.0	22.2	8.0	9.0	11.0	1.0	17.0	18.0
TUN	CE63	1.0	2.0	10.0	10.0	14.0	15.0	11.0	11.0	11.0	12.0	12.0	12.0	13.0	13.0	15.0	16.0	35.0	35.0	15.0	16.0	11.0	11.0	15.0	15.0	11.0	12.0	7.3	9.3	12.0	13.0	11.0	11.0	23.2	24.2	14.3	31.2	7.0	9.0	7.0	8.0	14.0	16.0
TUN	CE64	1.0	1.0	11.0	12.0	15.0	15.0	11.0	12.0	11.0	11.0	15.0	16.0	14.2	15.0	15.0	16.0	28.0	29.0	15.0	15.0	11.0	11.3	16.0	16.0	11.0	13.0	9.3	9.3	14.0	14.0	15.0	15.0	22.2	25.2	13.3	16.0	8.0	9.3	8.0	11.0	17.0	17.0
TUN	CE65	1.0	2.0	10.0	12.0	10.0	11.0	11.0	11.0	10.0	13.0	16.0	17.0	15.2	15.2	16.3	19.0	30.0	30.0	15.0	17.0	11.0	14.0	15.0	16.0	11.0	11.0	10.0	11.0	12.0	13.0	10.0	10.0	18.2	23.2	17.0	26.2	7.0	8.0	8.0	9.0	17.0	18.0
TUN	CE66	1.0	2.0	10.0	12.0	10.0	14.0	8.0	12.0	12.0	13.0	12.0	18.0	10.0	13.0	11.0	14.0	29.0	30.0	17.0	17.0	11.0	14.0	17.0	18.0	8.0	12.0	10.0	10.0	9.0	13.0	10.0	10.0	23.2	25.2	17.0	19.0	7.0	9.3	8.0	10.0	15.0	16.0
TUN	CE67	1.0	2.0	8.0	12.0	13.0	16.0	11.0	12.0	11.0	12.0	19.0	21.0	13.0	15.2	14.0	15.0	30.0	31.2	17.0	18.0	11.0	14.0	16.0	18.0	9.0	13.0	10.0	11.0	14.0	16.0	9.0	9.0	18.2	22.2	16.0	24.2	6.0	6.0	8.0	11.0	14.0	15.0
TUN	CE68	1.0	2.0	12.0	12.0	11.0	16.0	8.0	12.0	11.0	12.0	12.0	12.0	13.2	14.2	13.0	17.3	28.0	29.0	15.0	16.0	12.0	14.0	16.0	17.0	12.0	13.0	8.0	10.0	14.0	14.0	11.0	11.0	19.0	21.0	15.0	21.2	6.0	8.0	8.0	8.0	15.0	17.0
TUN	CE69	1.0	2.0	11.0	11.0	15.0	16.0	12.0	12.0	9.0	12.0	12.0	14.0	15.0	15.0	15.3	16.0	29.0	32.2	15.0	15.0	10.0	14.0	17.0	18.0	11.0	12.0	10.0	11.0	12.0	14.0	9.0	9.0	21.0	25.0	22.0	32.2	7.0	9.3	8.0	11.0	16.0	19.0
TUN	CE70	1.0	2.0	10.0	11.0	14.0	16.0	13.0	13.0	9.0	11.0	12.0	20.0	14.0	15.0	15.0	17.3	29.0	30.0	15.0	15.0	11.0	14.0	16.0	18.0	8.0	12.0	10.0	10.0	13.0	13.0	11.0	11.0	23.0	25.0	29.2	31.2	9.0	10.0	8.0	10.0	15.0	20.0
TUN	CE71	1.0	2.0	7.0	12.0	15.0	17.0	10.0	12.0	13.0	13.0	13.0	15.0	15.0	15.2	15.0	17.3	29.0	31.2	15.0	15.0	11.0	14.0	15.0	16.0	11.0	12.0	8.0	10.0	13.0	15.0	11.0	11.0	22.0	25.0	19.0	20.0	9.0	9.0	8.0	11.0	16.0	18.0
TUN	CE72	1.0	2.0	10.0	11.0	14.0	16.0	8.0	9.0	11.0	11.0	14.6	15.0	13.0	14.0	12.0	16.0	28.0	32.2	16.0	17.0	12.0	14.0	15.0	16.0	12.0	13.0	9.0	11.0	12.0	15.0	9.0	9.0	20.0	22.0	16.0	31.2	6.0	6.0	8.0	9.0	15.0	18.0
TUN	CE73	1.0	2.0	10.0	11.0	14.0	16.0	11.0	11.0	12.0	14.0	17.0	18.0	14.0	15.2	12.0	15.0	28.0	29.0	15.0	15.0	11.0	14.0	15.0	17.0	12.0	13.0	8.0	10.0	13.0	14.0	9.0	9.0	20.0	23.0	17.0	17.0	6.0	8.0	8.0	9.0	16.0	17.0
TUN	CE74	1.0	2.0	10.0	11.0	11.0	12.0	10.0	11.0	8.0	11.0	12.0	16.0	13.0	13.0	13.0	15.0	31.2	31.2	11.0	15.0	10.0	11.0	16.0	17.0	11.0	13.0	10.0	10.0	13.0	16.0	10.0	10.0	20.0	21.0	19.0	24.2	9.0	9.3	8.0	11.0	17.0	18.0
TUN	CE75	1.0	2.0	10.0	11.0	11.0	14.0	9.0	10.0	12.0	13.0	13.0	14.0	14.0	15.2	12.0	18.3	30.0	32.2	15.0	16.0	10.0	11.0	16.0	17.0	10.0	13.0	8.0	9.0	12.0	14.0	11.0	11.0	17.0	23.0	19.0	29.2	7.0	8.0	8.0	9.0	14.0	16.0
TUN	CE76	1.0	2.0	10.0	11.0	13.0	17.0	11.0	13.0	12.0	13.0	12.0	13.0	13.0	14.0	11.0	13.0	29.0	30.0	16.0	17.0	10.0	11.0	15.0	16.0	11.0	11.0	8.0	10.0	12.0	13.0	11.0	11.0	20.0	22.0	19.0	31.2	9.0	9.0	8.0	8.0	14.0	16.0
TUN	CE77	1.0	2.0	7.0	12.0	13.0	16.0	12.0	12.0	11.0	14.0	15.0	17.0	14.0	14.0	12.0	15.0	30.2	30.2	11.0	15.0	10.0	11.0	15.0	17.0	10.0	10.0	9.0	12.0	13.0	14.0	12.0	12.0	22.0	23.0	20.0	27.2	9.0	9.0	8.0	9.0	16.0	17.0
TUN	CE78	1.0	2.0	11.0	12.0	13.0	13.0	11.0	11.0	12.0	13.0	15.0	19.0	12.0	14.0	14.0	15.0	30.0	32.2	15.0	16.0	11.0	14.0	15.0	16.0	12.0	13.0	10.0	12.0	14.0	16.0	9.0	9.0	22.0	27.0	20.0	35.0	7.0	8.0	8.0	11.0	14.0	16.0
TUN	CE79	1.0	2.0	10.0	12.0	15.0	16.0	12.0	12.0	11.0	11.0	16.0	17.0	12.0	14.0	12.0	13.0	29.0	35.0	11.0	16.0	11.0	15.0	15.0	16.0	11.0	12.0	7.3	12.0	12.0	12.0	9.0	9.0	22.0	23.0	23.2	30.2	8.0	9.0	7.0	8.0	14.0	16.0
TUN	CE80	1.0	2.0	10.0	12.0	14.0	16.0	11.0	13.0	12.0	13.0	13.0	16.0	13.0	13.0	13.0	15.0	29.0	32.2	14.0	14.0	10.0	10.0	16.0	17.0	11.0	12.0	8.0	11.0	12.0	15.0	10.0	10.0	19.0	21.0	23.2	30.2	6.0	9.3	8.0	8.0	16.0	16.0
TUN	CE81	1.0	2.0	12.0	12.0	15.0	16.0	12.0	13.0	9.0	12.0	14.0	19.0	14.2	25.0	17.3	17.3	32.2	32.2	15.0	15.0	10.0	13.0	17.0	17.0	8.0	11.0	8.0	8.0	11.0	13.0	11.0	11.0	20.0	21.0	20.0	31.2	8.0	8.0	8.0	9.0	17.0	19.0
TUN	CE82	1.0	2.0	10.0	12.0	14.0	15.0	12.0	13.0	10.0	11.0	16.0	16.0	12.0	14.0	15.0	17.3	29.0	30.0	16.0	16.0	13.1	14.0	17.0	17.0	12.0	13.0	12.0	12.0	13.0	14.0	11.0	11.0	20.0	23.0	26.2	27.2	6.0	9.0	9.0	11.0	16.0	16.0
TUN	CE83	1.0	2.0	12.0	13.0	12.0	15.0	8.0	12.0	9.0	10.0	14.0	16.0	12.0	15.2	13.0	17.3	29.0	29.0	11.0	17.0	11.0	14.0	15.0	17.0	12.0	13.0	10.0	11.0	13.0	14.0	10.0	10.0	22.0	22.0	14.0	14.0	7.0	9.0	9.0	11.0	14.0	16.0
TUN	CE84	1.0	2.0	11.0	12.0	14.0	14.0	9.0	12.0	11.0	11.0	15.0	20.0	12.0	14.0	10.0	16.0	29.0	31.2	15.0	16.0	11.0	11.3	15.0	18.0	11.0	13.0	9.0	10.0	12.0	15.0	9.0	9.0	22.0	22.0	18.0	28.2	8.0	9.0	9.0	9.0	17.0	19.0
TUN	CE85	1.0	2.0	10.0	13.0	14.0	16.0	11.0	12.0	12.0	13.0	13.0	16.0	13.0	15.0	12.0	15.0	29.0	29.0	14.0	17.0	14.0	15.0	15.0	17.0	11.0	11.0	9.0	10.0	13.0	15.0	10.0	10.0	19.0	23.0	20.0	26.2	8.0	8.0	8.0	8.0	16.0	18.0
TUN	CE86	1.0	2.0	11.0	12.0	16.0	16.0	11.0	14.0	14.0	14.0	15.0	15.0	13.0	14.0	12.0	14.0	28.0	31.0	16.0	17.0	11.0	14.0	16.0	17.0	11.0	13.0	9.0	10.0	11.0	12.0	9.0	9.0	20.0	23.0	17.0	31.2	9.3	9.3	8.0	9.0	15.0	17.0
TUN	CE87	1.0	2.0	11.0	12.0	13.0	13.0	11.0	12.0	11.0	13.0	15.0	16.0	13.0	13.2	15.3	16.0	28.0	33.2	15.0	17.0	10.0	14.0	15.0	16.0	11.0	12.0	10.0	11.0	11.0	11.0	9.0	9.0	22.0	26.0	19.0	30.2	6.0	7.0	8.0	8.0	15.0	17.0
TUN	CE88	1.0	2.0	11.0	11.0	13.0	14.0	11.0	13.0	11.0	12.0	12.0	13.0	12.0	15.2	11.0	19.3	29.0	29.0	16.0	17.0	13.0	14.0	15.0	18.0	9.0	13.0	8.0	12.0	10.0	13.0	9.0	9.0	19.0	23.0	15.0	17.0	6.0	9.3	8.0	8.0	16.0	17.0
TUN	CE89	1.0	2.0	10.0	12.0	14.0	17.0	8.0	11.0	10.0	11.0	16.0	16.0	15.0	15.2	13.0	16.0	30.0	30.0	11.0	14.0	14.0	14.0	15.0	15.0	12.0	12.0	9.0	11.0	14.0	16.0	11.0	11.0	20.0	24.0	16.0	23.2	6.0	9.0	8.0	10.0	16.0	16.0
TUN	CE90	1.0	2.0	10.0	11.0	13.0	15.0	11.0	12.0	9.0	11.0	17.0	19.0	15.0	16.0	16.0	17.0	29.0	34.2	14.0	16.0	11.0	14.0	16.0	17.0	11.0	11.0	11.0	12.0	12.0	13.0	11.0	11.0	23.0	24.0	15.0	17.0	9.0	9.0	9.0	9.0	14.0	14.0
TUN	CE91	1.0	2.0	10.0	11.0	13.0	15.0	11.0	12.0	11.0	11.0	16.0	17.0	13.0	15.0	15.0	17.0	29.0	31.0	16.0	17.0	10.0	13.0	15.0	17.0	10.0	12.0	11.0	13.0	14.0	15.0	12.0	12.0	23.0	23.0	15.0	18.0	7.0	9.0	6.0	9.0	16.0	16.0
TUN	CE92	1.0	2.0	12.0	12.0	14.0	16.0	8.0	11.0	12.0	12.0	12.0	20.0	14.0	15.0	14.0	17.3	28.0	30.0	15.0	16.0	10.0	14.0	16.0	17.0	11.0	12.0	10.0	11.0	13.0	14.0	10.0	10.0	22.0	24.0	18.0	22.2	6.0	8.0	9.0	11.0	14.0	14.0
TUN	CE93	1.0	2.0	11.0	12.0	14.0	14.0	10.0	13.0	13.0	13.0	17.0	18.0	15.0	15.2	15.0	16.0	27.0	30.0	15.0	17.0	12.0	12.0	15.0	18.0	12.0	12.0	10.0	12.0	12.0	15.0	9.0	9.0	23.0	24.0	18.0	25.2	9.0	9.0	8.0	11.0	17.0	17.0
TUN	CE94	1.0	2.0	11.0	12.0	15.0	15.0	10.0	11.0	11.0	11.0	15.0	17.0	13.0	14.2	14.0	14.0	30.2	32.2	11.0	15.0	11.0	11.0	17.0	18.0	8.0	10.0	10.0	11.0	13.0	14.0	9.0	9.0	19.0	24.0	15.0	19.0	6.0	7.0	8.0	8.0	15.0	15.0
TUN	CE95	1.0	2.0	10.0	10.0	14.0	14.0	11.0	13.0	13.0	13.0	10.2	16.0	14.0	15.0	12.0	15.0	29.0	31.0	12.0	15.0	14.0	14.0	15.0	18.0	11.0	11.0	10.0	12.0	14.0	14.0	9.0	9.0	23.0	24.0	20.0	32.2	8.0	9.3	8.0	11.0	16.0	17.0
TUN	CE96	1.0	2.0	7.0	13.0	16.0	16.0	11.0	11.0	12.0	13.0	28.0	29.0	12.0	13.0	10.0	14.0	28.0	29.0	15.0	16.0	11.0	12.0	16.0	17.0	11.0	12.0	8.0	12.0	11.0	13.0	10.0	10.0	23.0	23.0	19.0	33.2	6.0	9.3	8.0	11.0	16.0	16.0
TUN	CE97	1.0	2.0	10.0	12.0	13.0	14.0	11.0	11.0	9.0	12.0	14.0	19.0	13.0	15.0	13.0	13.0	29.0	30.0	15.0	15.0	10.0	14.0	15.0	16.0	10.0	11.0	8.0	12.0	12.0	13.0	9.0	9.0	22.0	23.0	26.2	26.2	6.0	7.0	11.0	11.0	18.0	18.0
TUN	CE98	1.0	2.0	10.0	12.0	9.0	14.0	9.0	11.0	10.0	13.0	13.0	15.0	12.2	16.0	14.0	15.0	27.0	28.0	15.0	16.0	11.0	14.0	16.0	17.0	9.0	11.0	11.0	11.0	10.0	13.0	11.0	11.0	21.0	23.0	14.3	24.2	6.0	8.0	9.0	11.0	15.0	17.0
TUN	CE99	1.0	2.0	11.0	11.0	15.0	16.0	10.0	11.0	9.0	10.0	13.0	17.0	13.0	16.0	16.0	16.0	28.0	33.2	15.0	16.0	14.0	14.0	16.0	19.0	11.0	11.0	8.0	10.0	13.0	14.0	11.0	11.0	27.0	27.0	14.0	35.0	9.0	9.0	8.0	8.0	17.0	21.0
TUN	CE100	1.0	2.0	10.0	10.0	14.0	14.0	11.0	12.0	12.0	13.0	17.0	18.0	12.0	14.0	11.0	12.0	31.2	32.2	15.0	16.0	10.0	11.0	17.0	17.0	10.0	12.0	10.0	11.0	10.0	12.0	10.0	10.0	25.0	25.0	14.0	24.2	8.0	9.0	8.0	11.0	15.0	17.0
TUN	CE101	1.0	2.0	11.0	13.0	14.0	16.0	12.0	13.0	11.0	12.0	13.0	14.0	14.0	16.2	13.0	17.3	28.0	30.0	15.0	16.0	12.0	14.0	15.0	16.0	11.0	12.0	10.0	11.0	12.0	15.0	9.0	9.0	23.0	25.0	14.2	26.2	9.0	9.3	8.0	9.0	16.0	16.0
TUN	CE102	1.0	2.0	10.0	11.0	13.0	16.0	12.0	12.0	11.0	11.0	13.0	14.0	12.0	14.0	16.0	16.0	29.0	30.0	16.0	16.0	10.0	11.0	16.0	18.0	12.0	12.0	10.0	10.0	15.0	16.0	10.0	10.0	20.0	25.0	20.0	30.2	8.0	9.0	8.0	9.0	17.0	17.0
TUN	CE103	1.0	2.0	10.0	12.0	13.0	14.0	8.0	11.0	13.0	14.0	15.0	16.0	12.0	14.0	12.0	17.0	28.0	32.2	11.0	17.0	11.0	14.0	17.0	17.0	11.0	13.0	8.0	11.0	14.0	15.0	10.0	10.0	21.2	23.0	18.3	19.0	7.0	9.0	8.0	9.0	14.0	16.0
TUN	CE104	1.0	2.0	11.0	12.0	14.0	15.0	12.0	12.0	11.0	12.0	13.0	15.0	12.0	15.0	15.0	16.0	28.0	30.0	16.0	16.0	10.0	14.0	16.0	17.0	11.0	13.0	8.0	12.0	15.0	15.0	12.0	12.0	20.2	21.2	19.0	25.2	6.0	7.0	8.0	12.0	16.0	19.0
TUN	CE105	1.0	2.0	12.0	12.0	15.0	15.0	11.0	11.0	12.0	13.0	12.0	15.0	14.0	15.0	12.0	15.0	29.0	30.0	12.0	15.0	11.0	11.0	15.0	18.0	11.0	12.0	10.0	11.0	13.0	13.0	9.0	9.0	20.2	21.2	13.0	19.0	6.0	9.0	11.0	12.0	13.0	17.0
TUN	CE106	1.0	2.0	10.0	10.0	13.0	14.0	11.0	14.0	12.0	13.0	16.0	19.0	12.0	14.0	11.0	12.0	27.0	28.0	11.0	14.0	12.0	15.0	16.0	17.0	12.0	12.0	9.3	9.3	11.0	16.0	9.0	9.0	20.2	24.2	19.0	29.2	6.0	9.0	9.0	11.0	15.0	18.0
TUN	CE107	1.0	2.0	10.0	11.0	13.0	17.0	9.0	11.0	9.0	11.0	15.0	19.0	13.0	15.0	13.0	15.0	28.0	30.0	15.0	16.0	11.0	14.0	17.0	19.0	13.0	13.0	10.0	10.0	12.0	13.0	9.0	9.0	21.2	23.2	21.0	27.2	6.0	7.0	7.0	9.0	15.0	16.0
TUN	CE108	1.0	2.0	10.0	11.0	13.0	16.0	11.0	14.0	12.0	13.0	14.0	14.0	12.0	14.0	15.0	15.0	30.0	31.2	16.0	17.0	14.0	14.0	16.0	18.0	12.0	13.0	8.0	8.0	10.0	14.0	11.0	11.0	20.2	21.2	28.2	29.2	8.0	9.0	8.0	11.0	14.0	17.0
TUN	CE109	1.0	2.0	10.0	10.0	14.0	17.0	11.0	12.0	8.0	11.0	13.0	16.0	13.0	14.0	16.0	16.0	28.0	29.0	11.0	15.0	11.0	14.0	16.0	17.0	11.0	11.0	10.0	11.0	13.0	14.0	10.0	10.0	21.0	22.0	19.0	24.2	8.0	9.3	8.0	8.0	14.0	15.0
TUN	CE110	1.0	2.0	11.0	12.0	12.0	14.0	12.0	13.0	9.0	14.0	12.0	15.0	13.0	14.0	15.0	15.0	29.0	30.0	15.0	15.0	11.3	15.0	15.0	15.0	10.0	10.0	11.0	12.0	11.0	12.0	9.0	9.0	20.2	20.2	18.0	24.2	8.0	9.3	8.0	8.0	14.0	14.0
TUN	CE111	1.0	2.0	10.0	10.0	14.0	15.0	12.0	12.0	11.0	12.0	12.0	17.0	13.0	15.2	13.0	15.0	27.0	32.2	13.0	15.0	14.0	14.0	16.0	18.0	12.0	13.0	7.0	11.0	13.0	16.0	10.0	10.0	22.0	22.0	27.2	31.2	6.0	8.0	8.0	11.0	16.0	16.0
TUN	CE112	1.0	2.0	10.0	10.0	16.0	16.0	10.0	13.0	11.0	11.0	12.0	12.0	15.0	15.2	12.0	13.0	29.0	32.2	15.0	16.0	11.0	11.0	16.0	16.0	11.0	12.0	10.0	11.0	13.0	15.0	9.0	9.0	23.0	23.0	19.0	24.2	6.0	7.0	8.0	10.0	16.0	17.0
TUN	CE113	1.0	2.0	11.0	11.0	12.0	16.0	10.0	12.0	11.0	12.0	11.0	15.0	14.0	14.2	13.0	14.0	27.0	30.0	11.0	14.0	14.0	14.0	14.0	16.0	11.0	13.0	10.0	10.0	11.0	15.0	9.0	9.0	22.0	24.0	30.2	31.2	6.0	8.0	11.0	11.0	16.0	16.0
TUN	CE114	1.0	2.0	11.0	12.0	14.0	14.0	11.0	11.0	12.0	13.0	15.0	17.0	13.0	15.2	11.0	17.3	28.0	29.0	16.0	16.0	11.0	14.0	15.0	18.0	12.0	12.0	10.0	11.0	13.0	15.0	9.0	9.0	21.0	22.0	16.0	23.2	6.0	7.0	8.0	8.0	16.0	16.0
TUN	CE115	1.0	2.0	11.0	12.0	13.0	16.0	12.0	13.0	12.0	12.0	12.0	13.0	14.0	15.2	11.0	15.0	28.0	30.0	17.0	17.0	10.0	11.0	16.0	16.0	11.0	13.0	11.0	11.0	10.0	14.0	9.0	9.0	22.2	23.2	18.0	18.0	6.0	6.0	8.0	8.0	18.0	19.0
TUN	CE116	1.0	2.0	11.0	12.0	12.0	14.0	11.0	13.0	9.0	14.0	17.0	19.0	15.0	15.0	12.0	15.0	31.0	31.2	11.0	16.0	10.0	14.0	17.0	18.0	11.0	12.0	12.0	12.0	12.0	14.0	9.0	9.0	20.2	21.2	20.0	29.2	6.0	7.0	8.0	9.0	14.0	17.0
TUN	CE117	1.0	2.0	12.0	12.0	14.0	15.0	11.0	11.0	9.0	12.0	10.0	14.0	15.0	15.0	17.3	18.0	28.0	28.3	11.0	16.0	11.0	11.0	14.0	16.0	11.0	12.0	10.0	11.0	10.0	10.0	11.0	11.0	22.2	22.2	24.2	24.2	8.0	8.0	8.0	8.0	17.0	17.0
TUN	CE118	1.0	2.0	10.0	11.0	14.0	16.0	11.0	13.0	11.0	12.0	17.0	18.0	13.0	15.0	11.0	14.0	28.0	33.2	17.0	17.0	14.0	14.0	15.0	16.0	11.0	13.0	10.0	10.0	11.0	12.0	9.0	9.0	22.2	24.2	17.0	23.2	8.0	9.3	8.0	11.0	15.0	16.0
TUN	CE119	1.0	2.0	10.0	11.0	12.0	13.0	12.0	12.0	11.0	12.0	13.0	20.0	13.0	15.0	15.0	16.0	27.0	29.0	14.0	16.0	11.0	11.3	15.0	16.0	12.0	12.0	8.0	12.0	11.0	11.0	9.0	9.0	22.2	23.2	16.0	27.2	9.0	9.0	11.0	12.0	16.0	19.0
TUN	CE120	1.0	2.0	12.0	12.0	13.0	16.0	8.0	13.0	10.0	11.0	15.0	15.0	13.0	15.2	12.0	17.3	28.0	30.0	12.0	17.0	11.0	11.0	18.0	18.0	11.0	12.0	10.0	11.0	12.0	13.0	9.0	9.0	20.2	22.2	22.2	30.3	9.3	10.0	9.0	11.0	15.0	19.0
TUN	CE121	1.0	2.0	11.0	12.0	13.0	14.0	11.0	12.0	8.0	11.0	15.0	19.0	14.0	15.0	11.0	16.0	28.0	33.2	15.0	16.0	10.0	11.0	17.0	17.0	10.0	11.0	11.0	11.0	14.0	15.0	9.0	9.0	23.2	23.2	19.0	31.2	6.0	9.0	11.0	11.0	16.0	16.0
TUN	CE122	1.0	2.0	10.0	10.0	13.0	15.0	12.0	12.0	10.0	11.0	14.0	16.0	12.0	14.0	14.0	16.0	29.0	30.0	16.0	16.0	11.0	12.0	15.0	16.0	12.0	12.0	10.0	10.0	13.0	13.0	9.0	9.0	21.2	23.2	27.2	31.1	6.0	9.3	8.0	11.0	14.0	18.0
TUN	CE123	1.0	2.0	11.0	12.0	13.0	15.0	11.0	11.0	10.0	10.0	13.0	13.0	13.0	14.0	14.0	15.0	30.0	33.2	15.0	16.0	10.0	14.0	16.0	17.0	12.0	12.0	10.0	11.0	13.0	15.0	9.0	9.0	22.0	24.0	17.0	17.0	6.0	8.0	8.0	11.0	17.0	17.0
TUN	CE124	1.0	2.0	11.0	12.0	14.0	14.0	13.0	14.0	9.0	12.0	5.3	12.0	14.0	14.0	12.0	17.3	28.0	29.0	15.0	16.0	11.0	11.3	16.0	17.0	11.0	12.0	7.0	10.0	14.0	15.0	9.0	9.0	21.2	24.2	16.0	20.0	9.3	9.3	8.0	10.0	15.0	17.0
TUN	CE125	1.0	2.0	11.0	12.0	13.0	15.0	10.0	11.0	11.0	12.0	16.0	17.0	12.0	15.2	12.0	12.0	27.0	31.0	16.0	16.0	11.0	14.0	16.0	18.0	12.0	13.0	8.0	9.0	12.0	14.0	9.0	9.0	20.2	25.2	16.0	23.2	6.0	8.0	8.0	9.0	16.0	18.0
TUN	CE126	1.0	2.0	10.0	12.0	13.0	14.0	11.0	13.0	11.0	11.0	14.0	15.0	13.2	16.0	11.0	12.0	28.0	29.0	16.0	16.0	11.0	14.0	16.0	17.0	12.0	15.0	8.0	9.0	12.0	15.0	9.0	9.0	21.0	26.0	17.0	18.0	6.0	7.0	9.0	11.0	17.0	17.0
TUN	CE127	1.0	2.0	11.0	11.0	14.0	17.0	11.0	11.0	11.0	12.0	12.0	14.0	13.0	15.0	12.0	14.0	30.0	31.0	15.0	16.0	10.0	14.0	15.0	17.0	11.0	12.0	10.0	11.0	13.0	14.0	10.0	10.0	22.0	23.0	18.0	19.0	7.0	9.0	8.0	11.0	16.0	17.0
TUN	CE128	1.0	2.0	10.0	10.0	14.0	15.0	9.0	12.0	12.0	12.0	12.0	17.0	12.0	14.0	13.0	16.0	30.0	31.0	15.0	16.0	14.0	16.0	15.0	16.0	10.0	12.0	10.0	11.0	13.0	14.0	12.0	12.0	22.0	22.0	14.0	31.2	9.0	9.3	8.0	8.0	16.0	18.0
TUN	CE129	1.0	2.0	10.0	11.0	15.0	15.0	10.0	12.0	12.0	13.0	12.0	12.0	14.2	16.1	12.0	15.0	28.0	29.0	15.0	16.0	10.0	14.0	15.0	17.0	11.0	11.0	8.0	9.0	13.0	14.0	12.0	12.0	20.0	22.0	27.2	31.2	6.0	9.0	8.0	9.0	18.0	19.0
TUN	CE130	1.0	2.0	10.0	12.0	14.0	15.0	11.0	13.0	11.0	12.0	12.0	17.0	12.2	14.2	13.0	15.3	30.0	31.0	15.0	16.0	11.0	13.0	16.0	18.0	11.0	12.0	10.0	11.0	13.0	14.0	11.0	11.0	19.0	22.0	18.0	19.0	7.0	9.0	8.0	12.0	17.0	18.0
TUN	CE131	1.0	2.0	11.0	11.0	14.0	16.0	8.0	11.0	10.0	12.0	12.0	17.0	12.0	17.2	14.3	17.3	30.0	31.0	15.0	16.0	10.0	14.0	15.0	17.0	11.0	11.0	10.0	11.0	13.0	14.0	11.0	11.0	22.0	24.0	18.0	24.2	6.0	8.0	11.0	11.0	16.0	17.0
TUN	CE132	1.0	2.0	11.0	12.0	14.0	15.0	10.0	12.0	12.0	12.0	12.0	14.0	14.0	14.0	12.0	14.0	30.0	31.2	11.0	15.0	10.0	11.0	15.0	15.0	10.0	11.0	8.0	12.0	12.0	15.0	11.0	11.0	20.0	22.0	11.0	16.0	6.0	9.0	8.0	11.0	16.0	19.0
TUN	CE133	1.0	2.0	10.0	10.0	12.0	15.0	8.0	12.0	13.0	13.0	14.0	14.0	13.0	14.0	12.0	15.0	29.0	30.0	16.0	17.0	9.0	11.0	15.0	16.0	10.0	13.0	12.0	12.0	13.0	14.0	10.0	10.0	17.0	21.0	17.0	26.2	6.0	8.0	8.0	11.0	15.0	20.0
TUN	CE134	1.0	2.0	11.0	11.0	12.0	13.0	11.0	11.0	12.0	13.0	13.0	17.0	14.0	14.2	13.0	13.0	29.0	29.0	15.0	17.0	11.0	12.0	16.0	16.0	13.0	13.0	9.0	12.0	11.0	14.0	11.0	11.0	20.0	23.0	16.0	21.0	7.0	9.0	8.0	9.0	15.0	17.0
TUN	CE135	1.0	2.0	10.0	11.0	13.0	14.0	12.0	12.0	10.0	10.0	12.0	13.0	13.0	13.0	14.0	19.3	27.0	29.0	14.0	15.0	14.0	14.0	15.0	16.0	12.0	12.0	10.0	10.0	12.0	15.0	11.0	11.0	23.0	24.0	16.0	24.2	7.0	7.0	8.0	8.0	17.0	17.0
TUN	CE136	1.0	1.0	11.0	12.0	14.0	14.0	9.0	10.0	9.0	12.0	10.0	16.0	13.0	16.2	14.0	15.0	24.3	28.0	15.0	15.0	10.0	14.0	16.0	17.0	10.0	12.0	11.0	11.0	8.0	14.0	15.0	15.0	21.0	22.0	14.0	19.0	6.0	7.0	8.0	8.0	15.0	16.0
TUN	CE137	1.0	2.0	11.0	11.0	13.0	14.0	12.0	12.0	12.0	12.0	9.0	17.0	12.0	13.0	11.0	16.0	33.2	33.2	11.0	16.0	14.0	14.0	14.0	17.0	13.0	13.0	10.0	10.0	15.0	16.0	11.0	11.0	19.0	23.0	16.0	17.0	6.0	9.0	11.0	11.0	15.0	15.0
TUN	CE138	1.0	2.0	11.0	12.0	15.0	16.0	9.0	13.0	11.0	12.0	13.0	15.0	13.0	16.0	13.0	15.0	30.0	31.2	15.0	17.0	10.0	11.0	16.0	17.0	11.0	12.0	9.0	10.0	10.0	13.0	11.0	11.0	22.0	24.0	28.2	30.2	6.0	9.0	8.0	8.0	16.0	18.0
TUN	CE139	1.0	2.0	10.0	12.0	14.0	16.0	11.0	12.0	11.0	13.0	12.0	15.0	14.0	15.2	16.0	16.0	30.0	32.2	15.0	15.0	11.0	12.0	15.0	15.0	8.0	11.0	9.0	13.0	10.0	13.0	11.0	11.0	19.0	24.0	23.2	31.2	9.0	9.3	7.0	8.0	15.0	18.0
TUN	CE140	1.0	2.0	12.0	12.0	14.0	16.0	9.0	10.0	12.0	13.0	13.0	16.0	14.0	15.0	13.0	15.3	31.2	32.2	14.0	16.0	11.0	14.0	16.0	18.0	10.0	10.0	10.0	11.0	11.0	11.0	9.0	9.0	22.2	23.2	18.0	27.2	9.0	10.0	8.0	9.0	14.0	16.0
TUN	CE141	1.0	2.0	12.0	12.0	10.0	12.0	12.0	12.0	9.0	11.0	12.0	16.0	13.0	14.0	11.0	16.3	28.0	29.0	16.0	16.0	11.0	11.0	14.0	16.0	9.0	13.0	12.0	12.0	10.0	14.0	11.0	11.0	21.2	22.2	18.0	18.0	7.0	9.0	8.0	10.0	15.0	17.0
TUN	CE142	1.0	2.0	12.0	12.0	14.0	16.0	10.0	11.0	12.0	13.0	13.0	17.0	13.2	14.2	15.3	16.0	31.2	32.2	14.0	16.0	12.0	14.0	16.0	18.0	10.0	10.0	10.0	12.0	10.0	12.0	9.0	9.0	20.2	23.2	17.0	27.2	9.0	10.0	8.0	10.0	14.0	16.0
TUN	CE143	1.0	2.0	11.0	12.0	13.0	14.0	8.0	9.0	12.0	12.0	13.0	17.0	13.0	15.2	13.0	15.3	28.0	32.2	14.0	16.0	11.0	12.0	16.0	18.0	9.0	11.0	10.0	12.0	10.0	13.0	9.0	9.0	22.2	23.2	17.0	27.2	8.0	9.0	8.0	9.0	14.0	14.0
TUN	CE144	1.0	2.0	11.0	11.0	13.0	16.0	11.0	14.0	12.0	13.0	13.0	17.0	12.0	15.2	12.0	15.0	28.0	30.0	11.0	15.0	10.0	11.0	14.0	16.0	12.0	13.0	11.0	12.0	14.0	16.0	9.0	9.0	20.2	27.0	13.0	29.2	7.0	9.0	8.0	12.0	16.0	18.0
TUN	CE145	1.0	2.0	11.0	11.0	14.0	14.0	8.0	12.0	11.0	13.0	15.0	17.0	14.0	14.0	16.0	16.0	30.0	33.2	15.0	15.0	11.0	14.0	16.0	18.0	9.0	13.0	10.0	10.0	10.0	13.0	10.0	10.0	21.2	23.2	16.0	27.2	7.0	9.0	8.0	8.0	16.0	17.0
TUN	CE146	1.0	2.0	10.0	10.0	11.0	13.0	13.0	13.0	11.0	12.0	14.0	14.0	13.0	14.0	14.0	18.3	29.0	29.0	15.0	15.0	14.0	14.0	15.0	17.0	12.0	12.0	10.0	11.0	13.0	14.0	11.0	11.0	22.0	24.0	18.0	29.2	9.0	9.3	8.0	9.0	17.0	17.0
TUN	CE147	1.0	2.0	10.0	12.0	14.0	14.0	12.0	12.0	11.0	13.0	12.0	12.0	14.0	15.2	13.0	14.0	24.2	29.0	12.0	13.0	10.0	11.0	15.0	17.0	12.0	14.0	8.0	8.0	10.0	13.0	11.0	11.0	23.0	23.0	17.0	24.2	7.0	9.0	8.0	9.0	16.0	17.0
TUN	CE148	1.0	2.0	11.0	12.0	13.0	16.0	11.0	11.0	10.0	12.0	14.0	16.0	14.0	15.2	14.0	19.3	29.0	29.0	11.0	17.0	11.0	14.0	16.0	16.0	10.0	12.0	10.0	10.0	12.0	15.0	11.0	11.0	23.0	26.0	24.2	24.2	8.0	9.0	8.0	7.0	14.0	14.0
TUN	CE149	1.0	2.0	11.0	12.0	13.0	16.0	11.0	14.0	11.0	13.0	15.0	15.0	15.2	15.2	12.0	13.0	29.0	31.0	15.0	17.0	11.0	12.0	15.0	15.0	10.0	13.0	11.0	11.0	12.0	12.0	11.0	11.0	26.0	26.0	26.2	26.2	7.0	9.0	8.0	8.0	14.0	14.0
TUN	CE150	1.0	2.0	11.0	11.0	14.0	15.0	12.0	13.0	11.0	12.0	16.0	17.0	13.2	13.2	15.0	15.3	25.2	29.0	15.0	16.0	11.3	14.0	17.0	18.0	10.0	12.0	12.0	13.0	11.0	14.0	9.0	9.0	23.0	23.0	18.0	31.2	6.0	9.3	8.0	8.0	14.0	16.0
TUN	CE151	1.0	2.0	10.0	12.0	10.0	10.0	9.0	11.0	11.0	13.0	14.0	17.0	14.0	15.0	16.3	16.3	29.0	29.0	16.0	17.0	10.0	15.0	17.0	17.0	12.0	12.0	9.3	9.3	15.0	15.0	11.0	11.0	20.2	23.2	13.3	14.2	9.3	9.3	8.0	9.0	16.0	16.0
TUN	CE152	1.0	2.0	8.0	10.0	12.0	15.0	11.0	12.0	11.0	12.0	14.0	17.0	6.0	11.0	16.0	17.0	31.0	32.2	11.0	15.0	11.0	14.0	17.0	18.0	13.0	14.0	10.0	10.0	13.0	15.0	11.0	11.0	21.2	22.2	14.2	18.0	6.0	6.0	8.0	9.0	16.0	18.0
TUN	CE153	1.0	2.0	11.0	12.0	14.0	16.0	13.0	13.0	11.0	11.0	16.0	18.0	13.0	15.2	14.0	15.0	29.0	31.2	15.0	17.0	11.0	14.0	15.0	18.0	9.0	12.0	8.0	10.0	12.0	15.0	10.0	10.0	21.2	24.2	18.0	20.0	7.0	9.0	8.0	9.0	14.0	16.0
TUN	CE154	1.0	2.0	7.0	10.0	14.0	15.0	11.0	12.0	10.0	11.0	13.0	18.0	14.2	15.2	12.0	16.3	30.0	32.2	16.0	17.0	11.0	12.0	15.0	18.0	11.0	13.0	10.0	10.0	14.0	15.0	12.0	12.0	22.2	24.2	13.2	19.0	6.0	9.3	8.0	12.0	15.0	17.0
TUN	CE155	1.0	2.0	8.0	10.0	15.0	16.0	11.0	12.0	11.0	13.0	16.0	17.0	14.0	14.0	15.0	16.3	29.0	32.2	15.0	17.0	11.0	14.0	16.0	17.0	11.0	11.0	10.0	10.0	15.0	15.0	11.0	11.0	23.2	25.2	13.3	33.0	9.0	9.0	9.0	9.0	16.0	17.0
TUN	CE156	1.0	2.0	10.0	12.0	13.0	16.0	11.0	11.0	10.0	11.0	13.0	19.0	11.0	13.0	13.0	19.3	29.0	30.0	15.0	15.0	11.0	11.0	16.0	18.0	12.0	14.0	8.0	11.0	10.0	11.0	11.0	11.0	21.2	23.2	21.0	22.2	9.0	9.3	8.0	11.0	17.0	17.0
TUN	CE157	1.0	2.0	11.0	12.0	14.0	15.0	11.0	13.0	9.0	11.0	13.0	16.0	15.0	15.2	13.0	16.0	29.0	30.0	11.0	16.0	10.0	11.0	17.0	18.0	12.0	12.0	10.0	11.0	9.0	13.0	10.0	10.0	22.2	22.2	25.2	34.0	7.0	7.0	8.0	11.0	17.0	19.0
TUN	CE158	1.0	1.0	10.0	11.0	13.0	14.0	11.0	12.0	11.0	11.0	19.0	19.0	13.2	13.2	16.3	17.0	29.0	30.0	16.0	17.0	11.0	14.0	15.0	16.0	12.0	13.0	10.0	11.0	12.0	13.0	15.0	15.0	22.2	24.2	17.0	17.0	6.0	9.0	8.0	8.0	17.0	19.0
TUN	CE159	1.0	2.0	10.0	11.0	12.0	14.0	11.0	14.0	11.0	11.0	11.0	15.0	14.0	15.0	11.0	13.0	30.0	32.2	13.0	15.0	10.0	11.3	14.0	15.0	8.0	12.0	10.0	12.0	13.0	14.0	12.0	12.0	21.2	22.2	12.0	12.2	8.0	9.3	8.0	8.0	14.0	16.0
TUN	CE160	1.0	2.0	11.0	11.0	14.0	15.0	8.0	13.0	11.0	12.0	13.0	15.0	12.0	15.0	13.0	14.0	29.0	29.0	15.0	16.0	11.0	14.0	15.0	17.0	11.0	14.0	7.0	13.0	13.0	14.0	11.0	11.0	22.0	23.0	16.0	31.2	9.0	9.3	8.0	9.0	14.0	17.0
TUN	CE161	1.0	2.0	10.0	11.0	12.0	14.0	8.0	12.0	11.0	12.0	19.0	21.0	13.0	13.0	13.0	15.0	30.0	31.0	11.0	16.0	13.1	14.0	16.0	17.0	9.0	12.0	8.0	11.0	10.0	13.0	12.0	12.0	18.2	20.2	27.2	32.2	8.0	9.3	10.0	11.0	16.0	17.0
TUN	CE162	1.0	2.0	10.0	10.0	13.0	13.0	9.0	12.0	10.0	13.0	15.0	19.0	13.0	15.0	15.0	16.0	29.0	32.2	14.0	15.0	11.0	12.0	16.0	17.0	12.0	12.0	9.0	10.0	12.0	15.0	10.0	10.0	20.2	22.2	18.0	22.2	9.0	9.0	8.0	11.0	16.0	16.0
TUN	CE163	1.0	2.0	10.0	12.0	13.0	15.0	9.0	12.0	12.0	12.0	12.0	17.0	12.0	13.0	13.0	15.0	29.0	31.0	16.0	17.0	10.0	12.0	15.0	16.0	10.0	13.0	11.0	11.0	11.0	13.0	12.0	12.0	21.2	23.2	18.0	21.0	8.0	9.3	8.0	8.0	16.0	18.0
TUN	CO1	1.0	2.0	11.0	12.0	13.0	15.0	9.0	9.0	12.0	13.0	13.0	18.0	12.0	14.0	13.0	17.3	32.2	32.2	16.0	18.0	11.0	11.0	16.0	18.0	12.0	12.0	10.0	11.0	13.0	13.0	13.0	13.0	23.0	24.0	18.0	19.0	8.0	9.0	8.0	10.0	18.0	18.0
TUN	CO2	1.0	2.0	10.0	11.0	15.0	16.0	9.0	11.0	11.0	12.0	13.0	19.0	13.0	14.0	14.0	16.0	30.0	31.2	14.0	15.0	12.0	14.0	18.0	18.0	10.0	12.0	12.0	12.0	8.0	13.0	11.0	11.0	19.0	23.0	14.0	16.0	7.0	9.0	8.0	9.0	16.0	18.0
TUN	CO3	1.0	2.0	11.0	11.0	15.0	16.0	8.0	8.0	9.0	13.0	15.0	19.0	12.0	14.2	14.0	14.0	31.0	32.2	16.0	16.0	10.0	11.0	15.0	15.0	12.0	13.0	9.0	11.0	17.0	17.0	11.0	11.0	22.0	24.0	18.0	25.2	9.0	9.3	9.0	12.0	14.0	15.0
TUN	CO4	1.0	2.0	12.0	14.0	14.0	15.0	9.0	11.0	11.0	11.0	14.0	16.0	15.2	15.2	12.0	14.0	29.0	29.0	15.0	16.0	11.3	14.0	15.0	17.0	11.0	12.0	11.0	12.0	12.0	14.0	11.0	11.0	22.0	22.0	21.0	33.0	8.0	9.0	8.0	11.0	15.0	15.0
TUN	CO5	1.0	2.0	10.0	12.0	14.0	15.0	12.0	13.0	12.0	13.0	14.0	15.0	14.2	14.2	13.0	15.0	28.0	30.0	15.0	18.0	10.0	11.0	16.0	16.0	11.0	12.0	10.0	11.0	13.0	17.0	12.0	12.0	19.0	21.0	15.0	19.0	6.0	6.0	8.0	10.0	16.0	19.0
TUN	CO6	1.0	2.0	10.0	11.0	16.0	16.0	12.0	12.0	12.0	12.0	15.0	17.0	15.0	15.0	12.0	13.0	29.0	29.0	16.0	16.0	11.0	14.0	14.0	16.0	12.0	13.0	10.0	12.0	11.0	13.0	11.0	11.0	23.0	27.0	25.2	31.2	6.0	9.0	11.0	11.0	16.0	17.0
TUN	CO7	1.0	2.0	11.0	12.0	14.0	14.0	11.0	12.0	12.0	12.0	12.0	15.0	12.0	13.0	12.0	14.0	30.0	32.2	15.0	16.0	11.0	11.0	14.0	17.0	9.0	9.0	10.0	11.0	10.0	13.0	12.0	12.0	23.0	24.0	14.0	17.0	9.0	9.3	9.0	10.0	14.0	16.0
TUN	CO8	1.0	2.0	12.0	12.0	15.0	15.0	12.0	12.0	8.0	10.0	17.0	19.0	12.0	15.0	13.0	14.0	27.0	31.0	11.0	15.0	10.0	14.0	15.0	18.0	12.0	12.0	9.0	10.0	13.0	15.0	12.0	12.0	23.0	25.0	15.0	17.0	6.0	7.0	8.0	11.0	16.0	18.0
TUN	CO9	1.0	2.0	10.0	10.0	12.0	16.0	13.0	14.0	12.0	13.0	16.0	16.0	13.0	13.0	12.0	17.3	27.0	29.0	15.0	16.0	14.0	14.0	17.0	17.0	8.0	11.0	9.0	10.0	14.0	15.0	9.0	9.0	21.0	23.0	16.0	26.2	6.0	6.0	9.0	10.0	15.0	19.0
TUN	CO10	1.0	2.0	11.0	11.0	14.0	14.0	13.0	13.0	10.0	12.0	15.0	17.0	13.0	14.2	14.0	15.0	30.0	30.0	15.0	15.0	14.0	14.0	17.0	18.0	8.0	11.0	9.0	10.0	12.0	15.0	11.0	11.0	23.0	23.3	15.0	30.2	9.0	9.0	8.0	11.0	18.0	18.0
TUN	CO11	1.0	2.0	10.0	11.0	13.0	13.0	12.0	12.0	9.0	11.0	17.0	17.0	13.0	14.2	12.0	14.0	29.0	32.2	15.0	16.0	14.0	15.0	17.0	18.0	10.0	12.0	9.0	10.0	12.0	14.0	9.0	9.0	23.0	27.0	16.0	24.2	7.0	7.0	8.0	9.0	16.0	18.0
TUN	CO12	1.0	2.0	12.0	12.0	14.0	16.0	11.0	13.0	13.0	13.0	14.0	15.0	12.0	14.0	13.0	15.0	28.3	30.0	16.0	16.0	14.0	15.0	14.0	16.0	12.0	12.0	11.0	11.0	15.0	15.0	9.0	9.0	20.0	23.0	16.0	17.0	9.0	10.0	8.0	11.0	15.0	15.0
TUN	CO13	1.0	2.0	10.0	11.0	14.0	14.0	8.0	13.0	9.0	11.0	14.0	18.0	12.0	17.0	12.0	16.3	29.0	29.0	14.0	15.0	11.3	14.0	16.0	16.0	9.0	12.0	10.0	11.0	10.0	13.0	9.0	9.0	23.0	24.0	18.0	27.2	6.0	10.0	8.0	10.0	16.0	17.0
TUN	CO14	1.0	2.0	10.0	12.0	13.0	14.0	12.0	13.0	13.0	13.0	13.0	14.0	12.0	17.0	13.0	15.0	30.0	32.2	16.0	16.0	11.0	14.0	14.0	15.0	12.0	13.0	10.0	11.0	10.0	15.0	9.0	9.0	20.0	22.0	16.0	18.0	6.0	9.0	8.0	8.0	15.0	16.0
TUN	CO15	1.0	2.0	12.0	12.0	14.0	15.0	11.0	12.0	9.0	11.0	13.0	16.0	13.2	14.0	13.0	16.0	29.0	33.2	11.0	16.0	11.0	12.0	16.0	16.0	11.0	12.0	9.0	12.0	14.0	16.0	9.0	9.0	20.0	21.0	11.0	22.0	8.0	9.0	8.0	11.0	14.0	15.0
TUN	CO16	1.0	1.0	12.0	13.0	13.0	14.0	11.0	11.0	12.0	13.0	14.0	16.0	12.0	14.0	12.0	13.0	29.0	29.0	11.0	16.0	10.0	11.3	15.0	16.0	12.0	14.0	10.0	10.0	12.0	15.0	15.0	15.0	24.0	26.0	16.0	28.2	6.0	9.0	11.0	11.0	17.0	17.0
TUN	CO17	1.0	2.0	10.0	12.0	13.0	15.0	12.0	12.0	11.0	11.0	13.0	13.0	13.0	14.2	15.0	17.3	32.2	32.2	16.0	16.0	10.0	11.0	15.0	15.0	11.0	13.0	10.0	11.0	12.0	13.0	10.0	10.0	21.0	23.0	14.0	20.0	9.0	9.0	8.0	11.0	17.0	17.0
TUN	CO18	1.0	2.0	10.0	10.0	15.0	16.0	11.0	12.0	13.0	13.0	13.0	18.0	13.0	14.0	15.0	15.3	30.0	31.0	16.0	17.0	11.0	15.0	16.0	16.0	9.0	10.0	11.0	11.0	15.0	16.0	9.0	9.0	20.0	22.0	21.0	30.2	7.0	9.0	9.0	10.0	14.0	17.0
TUN	CO19	1.0	1.0	11.0	12.0	13.0	14.0	8.0	12.0	11.0	12.0	13.0	19.0	13.0	16.0	13.0	13.0	28.0	29.0	11.0	15.0	11.0	14.0	15.0	16.0	8.0	11.0	10.0	11.0	14.0	15.0	15.0	15.0	21.0	22.0	16.0	18.0	6.0	6.0	8.0	11.0	15.0	19.0
TUN	CO20	1.0	1.0	10.0	11.0	13.0	15.0	8.0	13.0	9.0	11.0	15.0	15.0	13.0	15.0	12.0	14.0	28.0	28.0	15.0	16.0	11.0	11.0	15.0	16.0	13.0	14.0	12.0	12.0	14.0	14.0	15.0	15.0	22.0	25.0	14.0	36.0	9.0	9.3	8.0	11.0	15.0	16.0
TUN	CO21	1.0	2.0	12.0	13.0	14.0	15.0	8.0	8.0	10.0	11.0	13.0	16.0	13.0	13.2	14.0	15.0	30.0	30.0	11.0	15.0	10.0	14.0	17.0	18.0	8.0	11.0	10.0	12.0	11.0	11.0	9.0	9.0	22.0	25.0	15.0	30.2	7.0	7.0	8.0	11.0	16.0	16.0
TUN	CO22	1.0	1.0	11.0	11.0	14.0	15.0	12.0	12.0	11.0	11.0	12.0	16.0	13.0	14.0	11.0	14.0	31.2	33.2	15.0	16.0	11.0	11.3	15.0	17.0	10.0	13.0	9.0	11.0	14.0	16.0	15.0	15.0	23.0	23.0	16.2	26.2	7.0	7.0	8.0	8.0	16.0	17.0
TUN	CO23	1.0	2.0	11.0	12.0	12.0	15.0	9.0	10.0	11.0	12.0	15.0	16.0	14.0	14.0	14.0	15.0	29.0	30.0	16.0	16.0	10.0	11.0	15.0	17.0	11.0	11.0	8.0	9.0	11.0	14.0	10.0	10.0	23.0	23.0	19.0	24.2	8.0	8.0	8.0	8.0	16.0	16.0
TUN	CO24	1.0	2.0	11.0	12.0	13.0	14.0	10.0	11.0	11.0	13.0	13.0	20.0	14.2	16.2	17.0	18.3	30.0	31.2	14.0	16.0	14.0	15.0	18.0	18.0	12.0	13.0	8.0	11.0	14.0	15.0	12.0	12.0	19.0	23.0	27.2	29.2	8.0	9.0	8.0	8.0	16.0	18.0
TUN	CO25	1.0	1.0	11.0	12.0	14.0	14.0	12.0	12.0	10.0	13.0	13.0	13.0	12.0	14.0	11.0	13.0	30.2	32.2	15.0	15.0	14.0	17.0	15.0	16.0	10.0	11.0	10.0	10.0	12.0	13.0	15.0	15.0	21.0	24.0	22.2	31.2	7.0	8.0	10.0	11.0	16.0	16.0
TUN	CO26	1.0	2.0	10.0	11.0	14.0	15.0	11.0	14.0	11.0	12.0	17.0	19.0	12.0	15.0	13.0	16.3	27.0	30.0	11.0	15.0	10.0	15.0	15.0	15.0	12.0	13.0	10.0	10.0	12.0	14.0	9.0	9.0	20.0	25.0	23.2	36.0	8.0	9.0	8.0	10.0	15.0	15.0
TUN	CO27	1.0	1.0	9.0	13.0	13.0	14.0	8.0	9.0	9.0	11.0	15.0	19.0	13.2	14.0	12.0	12.0	29.0	32.2	11.0	15.0	11.3	12.0	16.0	17.0	11.0	12.0	11.0	12.0	12.0	14.0	15.0	15.0	23.0	25.0	15.0	31.2	6.0	9.3	8.0	11.0	16.0	18.0
TUN	CO28	1.0	2.0	11.0	11.0	14.0	15.0	11.0	14.0	12.0	13.0	14.0	15.0	12.0	13.0	13.0	16.0	28.0	32.0	11.0	15.0	11.0	11.0	14.0	16.0	9.0	12.0	11.0	11.0	12.0	16.0	12.0	12.0	23.0	25.0	20.0	24.2	6.0	9.3	8.0	9.0	18.0	18.0
TUN	CO29	1.0	2.0	10.0	12.0	14.0	14.0	12.0	12.0	11.0	11.0	13.0	16.0	14.0	15.0	12.0	14.0	28.0	32.2	15.0	15.0	12.0	14.0	17.0	18.0	11.0	12.0	7.0	10.0	11.0	14.0	9.0	9.0	24.0	25.0	15.0	22.2	7.0	7.0	8.0	11.0	14.0	17.0
TUN	CO30	1.0	2.0	7.0	13.0	15.0	15.0	11.0	12.0	11.0	11.0	13.0	13.0	12.0	14.0	11.0	12.0	30.0	31.2	16.0	16.0	10.0	14.0	15.0	17.0	8.0	12.0	11.0	12.0	12.0	13.0	11.0	11.0	19.0	24.0	17.0	27.2	8.0	9.3	8.0	9.0	15.0	18.0
TUN	CO31	1.0	2.0	10.0	12.0	15.0	15.0	11.0	11.0	13.0	13.0	12.0	20.0	13.0	13.0	15.0	16.0	27.0	30.0	14.0	18.0	11.0	14.0	15.0	16.0	8.0	12.0	9.0	11.0	12.0	13.0	10.0	10.0	24.0	26.0	14.0	33.2	7.0	9.0	8.0	11.0	17.0	19.0
TUN	CO32	1.0	2.0	10.0	11.0	14.0	14.0	13.0	13.0	12.0	13.0	14.0	20.0	14.0	15.2	12.0	15.0	27.0	32.2	16.0	17.0	11.0	14.0	15.0	16.0	12.0	12.0	10.0	11.0	13.0	13.0	12.0	12.0	24.0	26.0	14.0	21.0	9.0	9.3	8.0	9.0	17.0	18.0
TUN	CO33	1.0	2.0	10.0	12.0	14.0	16.0	8.0	10.0	9.0	11.0	12.0	16.0	13.0	15.2	12.0	15.0	28.0	31.2	15.0	15.0	10.0	11.0	15.0	18.0	11.0	12.0	12.0	12.0	13.0	15.0	11.0	11.0	20.0	26.0	18.0	27.2	9.3	9.3	8.0	8.0	16.0	17.0
TUN	CO34	1.0	1.0	8.0	11.0	13.0	15.0	11.0	12.0	11.0	11.0	15.0	16.0	14.0	15.2	12.0	12.0	30.0	31.2	16.0	16.0	11.0	12.0	16.0	17.0	12.0	12.0	10.0	13.0	10.0	14.0	15.0	15.0	22.0	23.0	17.0	20.0	7.0	9.0	11.0	11.0	17.0	18.0
TUN	CO35	1.0	2.0	10.0	11.0	14.0	14.0	8.0	12.0	8.0	13.0	13.0	13.0	12.0	14.0	16.0	17.0	29.0	32.2	14.0	16.0	11.0	14.0	15.0	17.0	12.0	12.0	10.0	10.0	12.0	13.0	10.0	10.0	22.0	23.0	17.0	28.2	6.0	7.0	8.0	11.0	17.0	17.0
TUN	CO36	1.0	2.0	10.0	12.0	13.0	14.0	9.0	11.0	8.0	11.0	12.0	16.0	12.0	13.0	13.0	16.0	29.0	29.0	15.0	16.0	14.0	14.0	15.0	16.0	12.0	12.0	8.0	10.0	14.0	15.0	9.0	9.0	20.0	21.0	19.0	30.2	9.0	9.0	8.0	9.0	15.0	15.0
TUN	CO37	1.0	2.0	11.0	11.0	14.0	14.0	10.0	14.0	11.0	11.0	18.0	18.0	13.0	16.0	11.0	15.0	30.0	30.0	16.0	16.0	11.3	14.0	15.0	16.0	10.0	11.0	10.0	11.0	13.0	13.0	9.0	9.0	22.0	24.0	23.2	27.2	7.0	9.0	8.0	10.0	17.0	17.0
TUN	CO38	1.0	2.0	11.0	11.0	14.0	15.0	8.0	14.0	14.0	14.0	14.0	14.0	12.0	14.0	13.0	16.0	29.0	30.0	15.0	15.0	14.0	14.0	15.0	16.0	8.0	12.0	12.0	12.0	14.0	15.0	11.0	11.0	23.0	24.0	17.0	30.2	7.0	7.0	6.0	9.0	17.0	18.0
TUN	CO39	1.0	2.0	10.0	10.0	14.0	14.0	8.0	11.0	12.0	13.0	12.0	13.0	14.0	15.0	15.0	19.3	28.0	30.0	11.0	17.0	14.0	14.0	15.0	16.0	11.0	12.0	10.0	10.0	10.0	15.0	11.0	11.0	22.0	24.0	18.0	20.0	9.0	9.0	8.0	9.0	16.0	17.0
TUN	CO40	1.0	2.0	12.0	13.0	14.0	15.0	11.0	12.0	11.0	12.0	12.0	13.0	14.0	16.0	12.0	15.0	29.0	30.0	12.0	15.0	14.0	14.0	15.0	15.0	12.0	13.0	10.0	11.0	11.0	15.0	11.0	11.0	21.0	25.0	20.0	24.2	7.0	9.0	8.0	9.0	17.0	18.0
TUN	CO41	1.0	2.0	11.0	11.0	14.0	15.0	8.0	12.0	11.0	14.0	14.0	14.0	12.0	14.0	13.0	16.0	28.0	30.0	15.0	15.0	14.0	14.0	15.0	17.0	8.0	12.0	12.0	12.0	12.0	15.0	11.0	11.0	19.0	24.0	17.0	30.2	6.0	7.0	6.0	9.0	17.0	18.0
TUN	CO42	1.0	2.0	12.0	12.0	15.0	15.0	11.0	15.0	11.0	13.0	15.0	15.0	13.0	14.0	11.0	12.0	27.0	30.0	11.0	16.0	11.0	11.0	16.0	17.0	12.0	12.0	10.0	10.0	10.0	12.0	9.0	9.0	24.0	25.0	14.0	17.0	7.0	7.0	8.0	9.0	14.0	16.0
TUN	CO43	1.0	2.0	8.0	9.0	15.0	15.0	12.0	12.0	16.0	16.0	13.0	15.0	13.0	14.0	13.0	15.0	29.0	31.0	15.0	17.0	12.0	14.0	16.0	17.0	12.0	12.0	10.0	12.0	11.0	11.0	9.0	9.0	19.0	28.0	15.0	28.2	8.0	9.0	8.0	8.0	16.0	18.0
TUN	CO44	1.0	1.0	12.0	12.0	12.0	15.0	11.0	11.0	11.0	11.0	13.0	13.0	12.0	14.2	12.0	16.0	30.0	30.0	15.0	16.0	11.0	11.3	15.0	16.0	12.0	12.0	10.0	11.0	13.0	14.0	15.0	15.0	21.0	22.0	16.0	26.2	7.0	9.3	11.0	11.0	14.0	14.0
TUN	CO45	1.0	2.0	10.0	12.0	14.0	15.0	8.0	11.0	11.0	11.0	13.0	13.0	15.0	15.2	14.0	17.3	30.0	32.2	11.0	15.0	14.0	15.0	16.0	18.0	12.0	13.0	9.0	11.0	15.0	16.0	9.0	9.0	22.0	26.0	16.0	26.2	7.0	9.3	8.0	8.0	17.0	18.0
TUN	CO46	1.0	2.0	10.0	12.0	9.0	16.0	8.0	9.0	11.0	11.0	13.0	14.0	12.0	12.2	12.0	13.0	31.2	36.0	15.0	15.0	11.0	11.0	17.0	18.0	12.0	12.0	9.0	10.0	15.0	15.0	12.0	12.0	19.0	24.0	15.0	17.0	9.0	9.3	8.0	10.0	17.0	18.0
TUN	CO47	1.0	2.0	10.0	11.0	12.0	16.0	8.0	13.0	11.0	11.0	13.0	16.0	12.0	12.0	13.0	19.0	30.0	30.0	16.0	20.0	11.0	14.0	16.0	16.0	11.0	13.0	8.0	8.0	11.0	12.0	10.0	10.0	21.0	23.0	14.0	20.0	8.0	9.0	8.0	8.0	16.0	18.0
TUN	CO48	1.0	2.0	11.0	12.0	14.0	15.0	11.0	13.0	11.0	12.0	13.0	13.0	12.0	12.0	12.0	13.0	30.0	32.2	15.0	16.0	11.0	11.0	15.0	16.0	12.0	12.0	11.0	12.0	14.0	14.0	12.0	12.0	24.0	25.0	19.0	28.2	8.0	9.3	8.0	9.0	14.0	18.0
TUN	CO49	1.0	2.0	10.0	12.0	14.0	15.0	11.0	12.0	11.0	12.0	12.0	16.0	15.2	15.2	13.0	16.0	31.2	32.2	14.0	15.0	14.0	14.0	15.0	19.0	12.0	13.0	10.0	10.0	14.0	14.0	9.0	9.0	19.2	19.2	17.0	30.3	8.0	10.0	8.0	9.0	18.0	18.0
TUN	CO50	1.0	2.0	11.0	12.0	12.0	13.0	10.0	11.0	12.0	13.0	14.0	15.0	12.0	14.0	12.0	15.0	28.0	33.2	11.0	15.0	11.0	11.0	16.0	16.0	11.0	12.0	10.0	12.0	14.0	14.0	11.0	11.0	19.2	25.2	19.0	28.2	7.0	9.3	8.0	9.0	15.0	17.0
TUN	CO51	1.0	2.0	10.0	11.0	12.0	13.0	11.0	12.0	11.0	12.0	17.0	18.0	13.0	13.0	12.0	15.0	29.0	30.0	15.0	16.0	11.0	14.0	17.0	17.0	12.0	13.0	12.0	12.0	12.0	13.0	9.0	9.0	19.2	20.2	22.2	28.2	8.0	9.0	10.0	10.0	14.0	15.0
TUN	CO52	1.0	2.0	6.0	10.0	14.0	15.0	8.0	11.0	11.0	11.0	12.0	15.0	12.0	15.2	15.0	15.0	28.0	31.2	14.0	15.0	11.0	12.0	15.0	16.0	11.0	12.0	8.0	8.0	12.0	13.0	9.0	9.0	23.2	25.2	13.3	31.2	8.0	10.0	10.0	11.0	16.0	17.0
TUN	CO53	1.0	2.0	10.0	11.0	12.0	13.0	13.0	13.0	11.0	13.0	16.0	18.0	13.2	16.0	13.0	17.3	29.0	32.2	15.0	16.0	11.0	14.0	17.0	17.0	10.0	12.0	9.0	11.0	12.0	12.0	9.0	9.0	18.2	25.2	14.3	14.3	9.0	9.3	8.0	9.0	17.0	17.0
TUN	CO54	1.0	2.0	11.0	12.0	13.0	15.0	11.0	13.0	11.0	13.0	14.0	14.0	12.0	14.0	14.0	15.0	27.0	29.0	11.0	16.0	14.0	15.0	16.0	17.0	8.0	11.0	12.0	12.0	11.0	15.0	9.0	9.0	20.2	21.2	29.2	29.2	6.0	9.3	8.0	8.0	15.0	15.0
TUN	SO1	1.0	2.0	11.0	12.0	14.0	14.0	12.0	12.0	9.0	11.0	17.0	18.0	14.0	14.0	12.0	14.0	30.0	33.2	11.0	15.0	11.0	11.0	18.0	18.0	11.0	11.0	10.0	10.0	12.0	15.0	9.0	9.0	18.2	23.2	16.0	18.0	9.0	9.0	9.0	11.0	14.0	16.0
TUN	SO2	1.0	2.0	10.0	12.0	14.0	14.0	13.0	13.0	10.0	11.0	15.0	18.0	14.2	14.2	16.0	16.0	29.0	31.0	15.0	15.0	10.0	11.3	15.0	17.0	12.0	12.0	10.0	11.0	13.0	14.0	9.0	9.0	22.0	24.0	18.0	18.0	6.0	6.0	8.0	8.0	16.0	17.0
TUN	SO3	1.0	2.0	10.0	12.0	14.0	14.0	12.0	12.0	10.0	11.0	14.0	16.0	13.0	15.0	16.3	17.3	31.0	33.2	16.0	16.0	14.0	15.0	14.0	16.0	12.0	13.0	9.0	10.0	14.0	15.0	9.0	9.0	20.0	24.0	15.0	18.0	7.0	9.0	10.0	11.0	17.0	17.0
TUN	SO4	1.0	2.0	10.0	12.0	13.0	14.0	12.0	12.0	9.0	13.0	16.0	17.0	12.0	13.0	13.0	16.0	29.2	30.0	11.0	16.0	12.0	12.0	15.0	16.0	11.0	13.0	9.0	13.0	12.0	15.0	9.0	9.0	17.0	24.0	15.0	28.2	8.0	9.0	8.0	9.0	14.0	16.0
TUN	SO5	1.0	2.0	9.0	12.0	15.0	15.0	11.0	12.0	9.0	12.0	13.0	13.0	13.2	14.0	13.0	16.0	31.2	35.0	14.0	16.0	10.0	11.0	16.0	17.0	12.0	12.0	10.0	10.0	13.0	15.0	11.0	11.0	21.0	24.0	18.0	29.2	8.0	9.0	6.0	11.0	14.0	16.0
TUN	SO6	1.0	2.0	12.0	12.0	13.0	15.0	11.0	13.0	12.0	13.0	14.0	21.0	13.0	13.0	14.0	16.3	29.0	31.2	11.0	15.0	11.0	11.0	16.0	17.0	12.0	13.0	11.0	11.0	11.0	14.0	9.0	9.0	24.0	24.0	15.0	23.2	6.0	8.0	8.0	9.0	16.0	16.0
TUN	SO7	1.0	2.0	11.0	11.0	14.0	15.0	8.0	14.0	10.0	10.0	12.0	16.0	15.0	17.0	13.0	13.0	29.0	33.2	11.0	17.0	11.0	11.3	16.0	17.0	8.0	12.0	12.0	12.0	11.0	15.0	10.0	10.0	23.0	26.0	19.0	22.2	7.0	7.0	8.0	9.0	14.0	15.0
TUN	SO8	1.0	2.0	10.0	11.0	13.0	15.0	8.0	11.0	12.0	12.0	12.0	13.0	13.0	14.0	16.0	18.3	32.0	32.2	11.0	15.0	10.0	13.0	15.0	17.0	10.0	11.0	8.0	13.0	11.0	12.0	9.0	9.0	22.0	24.0	17.0	31.2	6.0	8.0	10.0	11.0	16.0	17.0
TUN	SO9	1.0	2.0	10.0	10.0	13.0	13.0	12.0	13.0	9.0	11.0	12.0	16.0	12.0	12.0	15.0	16.3	30.0	32.2	15.0	16.0	11.0	14.0	16.0	18.0	9.0	9.0	8.0	11.0	12.0	13.0	10.0	10.0	20.0	24.0	17.0	17.0	9.0	9.3	8.0	8.0	14.0	17.0
TUN	SO10	1.0	2.0	12.0	12.0	14.0	16.0	11.0	12.0	11.0	11.0	14.0	14.0	13.0	15.0	10.0	12.0	29.0	29.0	11.0	15.0	11.0	11.0	16.0	17.0	14.0	14.0	10.0	11.0	13.0	15.0	10.0	10.0	21.0	21.0	17.0	28.2	8.0	8.0	8.0	11.0	16.0	18.0
TUN	SO11	1.0	2.0	12.0	12.0	14.0	17.0	12.0	12.0	12.0	12.0	14.0	17.0	13.0	14.0	12.0	15.0	29.0	29.0	11.0	15.0	11.0	14.0	14.0	17.0	9.0	11.0	8.0	11.0	12.0	17.0	11.0	11.0	23.0	26.0	16.0	17.0	8.0	9.3	8.0	11.0	16.0	18.0
TUN	SO12	1.0	2.0	10.0	12.0	15.0	16.0	8.0	11.0	11.0	12.0	17.0	17.0	13.0	13.0	13.0	14.0	32.2	32.2	15.0	17.0	11.0	11.0	17.0	17.0	13.0	13.0	10.0	11.0	13.0	17.0	10.0	10.0	23.0	23.0	31.2	32.2	6.0	7.0	8.0	8.0	14.0	17.0
TUN	SO13	1.0	2.0	12.0	12.0	14.0	14.0	11.0	11.0	11.0	12.0	16.0	17.0	13.0	14.0	12.0	16.0	31.2	31.2	11.0	14.0	11.0	11.3	17.0	17.0	12.0	12.0	8.0	8.0	14.0	15.0	11.0	11.0	23.0	23.0	19.0	27.2	7.0	8.0	11.0	11.0	17.0	18.0
TUN	SO14	1.0	2.0	10.0	10.0	15.0	16.0	11.0	12.0	9.0	13.0	10.0	16.0	14.0	14.2	15.0	16.0	32.2	32.2	15.0	18.0	11.0	11.0	16.0	17.0	11.0	12.0	7.0	10.0	13.0	13.0	9.0	9.0	21.0	23.0	24.2	33.2	7.0	10.0	8.0	8.0	16.0	17.0
TUN	SO15	1.0	2.0	11.0	13.0	14.0	15.0	11.0	12.0	10.0	13.0	16.0	17.0	12.0	14.2	16.0	16.0	31.0	32.2	15.0	15.0	14.0	14.0	17.0	17.0	11.0	13.0	11.0	11.0	14.0	14.0	10.0	10.0	19.0	19.0	27.2	30.0	8.0	9.0	8.0	8.0	17.0	17.0
TUN	SO16	1.0	2.0	10.0	11.0	13.0	14.0	12.0	12.0	9.0	11.0	13.0	17.0	14.0	14.0	12.0	13.0	29.0	30.0	16.0	16.0	14.0	14.0	14.0	15.0	12.0	13.0	9.0	11.0	13.0	13.0	11.0	11.0	19.0	24.0	17.0	20.0	7.0	9.0	7.0	11.0	17.0	19.0
TUN	SO17	1.0	2.0	12.0	12.0	13.0	15.0	12.0	12.0	11.0	11.0	14.0	19.0	12.0	14.0	12.0	15.3	30.0	32.2	16.0	16.0	11.3	14.0	15.0	16.0	12.0	12.0	10.0	12.0	14.0	15.0	9.0	9.0	21.0	24.0	18.0	19.0	8.0	8.0	8.0	11.0	15.0	17.0
TUN	SO18	1.0	2.0	11.0	11.0	13.0	14.0	10.0	11.0	11.0	12.0	14.0	16.0	12.0	14.0	15.0	16.0	29.0	32.2	15.0	15.0	10.0	10.0	15.0	18.0	12.0	12.0	10.0	10.0	11.0	16.0	10.0	10.0	22.0	24.0	30.2	32.2	7.0	9.3	9.0	9.0	16.0	16.0
TUN	SO19	1.0	2.0	10.0	12.0	15.0	15.0	12.0	13.0	11.0	13.0	12.0	14.0	12.0	12.0	11.0	11.0	29.0	33.2	15.0	17.0	14.0	14.0	14.0	16.0	8.0	10.0	8.0	11.0	11.0	13.0	10.0	10.0	22.0	24.0	21.2	29.2	8.0	9.0	10.0	10.0	16.0	17.0
TUN	SO20	1.0	2.0	9.0	9.0	14.0	17.0	8.0	11.0	11.0	13.0	14.0	14.0	13.0	14.0	14.0	14.0	32.2	33.2	16.0	17.0	11.0	11.0	14.0	15.0	9.0	11.0	8.0	12.0	15.0	16.0	11.0	11.0	21.0	23.0	18.0	32.0	9.0	9.3	8.0	8.0	16.0	16.0
TUN	SO21	1.0	2.0	11.0	12.0	14.0	15.0	11.0	11.0	8.0	12.0	13.0	15.0	14.0	15.0	15.0	16.3	29.0	29.0	15.0	15.0	11.3	14.0	16.0	16.0	12.0	12.0	10.0	12.0	13.0	15.0	10.0	10.0	21.0	26.0	23.0	30.2	7.0	9.0	8.0	10.0	16.0	17.0
TUN	SO22	1.0	2.0	10.0	12.0	13.0	17.0	11.0	13.0	13.0	14.0	13.0	19.0	13.0	15.0	16.0	16.0	28.0	29.0	16.0	17.0	14.0	15.0	17.0	17.0	8.0	12.0	11.0	12.0	11.0	14.0	10.0	10.0	23.0	24.0	16.0	20.0	7.0	9.0	8.0	11.0	15.0	17.0
TUN	SO23	1.0	2.0	10.0	12.0	13.0	13.0	8.0	11.0	10.0	12.0	14.0	16.0	12.0	16.0	14.0	17.3	32.2	32.2	14.0	17.0	11.0	14.0	15.0	18.0	10.0	13.0	10.0	11.0	9.0	14.0	9.0	9.0	22.0	26.0	16.0	33.2	9.0	9.0	8.0	9.0	14.0	17.0
TUN	SO24	1.0	2.0	12.0	12.0	15.0	18.0	10.0	11.0	12.0	13.0	12.0	12.0	15.0	16.0	12.0	12.0	31.0	32.2	15.0	15.0	14.0	15.0	15.0	15.0	11.0	12.0	9.0	11.0	12.0	13.0	10.0	10.0	22.0	22.0	23.2	24.2	6.0	7.0	8.0	10.0	14.0	14.0
TUN	SO25	1.0	2.0	11.0	12.0	14.0	16.0	12.0	12.0	12.0	12.0	12.0	17.0	15.2	15.2	13.0	17.3	30.0	30.2	15.0	16.0	11.3	11.3	15.0	18.0	11.0	12.0	10.0	10.0	12.0	13.0	10.0	10.0	18.0	24.0	11.2	16.0	9.0	9.0	10.0	11.0	15.0	15.0
TUN	SO26	1.0	2.0	10.0	12.0	14.0	15.0	11.0	11.0	9.0	12.0	13.0	17.0	14.0	16.0	16.0	16.0	30.0	32.2	15.0	16.0	11.0	11.3	15.0	15.0	11.0	12.0	11.0	12.0	12.0	13.0	9.0	9.0	25.0	26.0	18.0	27.2	9.3	9.3	8.0	8.0	14.0	15.0
TUN	SO27	1.0	2.0	10.0	12.0	11.0	13.0	11.0	12.0	9.0	11.0	13.0	14.0	13.0	13.0	13.0	16.0	29.0	30.0	15.0	17.0	14.0	14.0	16.0	17.0	11.0	13.0	7.0	8.0	13.0	16.0	11.0	11.0	22.0	22.0	15.0	33.2	6.0	8.0	11.0	11.0	17.0	17.0
TUN	SO28	1.0	2.0	11.0	11.0	11.0	14.0	11.0	12.0	13.0	13.0	13.0	17.0	13.0	14.0	13.0	16.3	29.0	31.2	15.0	16.0	11.3	12.0	16.0	18.0	8.0	11.0	11.0	12.0	12.0	13.0	10.0	10.0	25.0	25.0	17.0	19.0	8.0	9.0	8.0	9.0	16.0	17.0
TUN	SO29	1.0	2.0	11.0	12.0	12.0	12.0	11.0	11.0	10.0	12.0	16.0	20.0	14.0	14.2	13.0	15.0	29.0	30.0	15.0	17.0	11.0	14.0	15.0	16.0	13.0	13.0	10.0	12.0	15.0	15.0	10.0	10.0	20.0	23.0	18.0	28.2	9.0	9.3	8.0	11.0	15.0	16.0
TUN	SO30	1.0	2.0	10.0	11.0	13.0	15.0	8.0	11.0	11.0	13.0	12.0	12.0	14.0	16.0	14.0	15.0	30.0	31.0	16.0	17.0	11.0	12.0	16.0	17.0	9.0	12.0	9.0	9.0	12.0	14.0	10.0	10.0	21.0	21.0	20.0	24.2	6.0	10.0	8.0	9.0	16.0	16.0
TUN	SO31	1.0	2.0	10.0	11.0	14.0	14.0	8.0	12.0	10.0	11.0	13.0	15.0	13.0	17.2	12.0	15.0	29.0	33.2	11.0	15.0	11.0	14.0	17.0	18.0	11.0	11.0	10.0	10.0	14.0	15.0	10.0	10.0	21.0	25.0	17.0	20.0	9.0	9.3	8.0	8.0	15.0	18.0
TUN	SO32	1.0	2.0	10.0	12.0	14.0	19.0	11.0	14.0	11.0	12.0	13.0	16.0	13.0	16.0	15.0	16.3	30.0	32.2	16.0	17.0	11.0	12.0	16.0	17.0	9.0	12.0	8.0	9.0	13.0	14.0	10.0	10.0	20.0	22.0	17.0	28.2	7.0	8.0	8.0	11.0	17.0	18.0
TUN	SO33	1.0	2.0	10.0	11.0	13.0	14.0	8.0	12.0	11.0	13.0	12.0	16.0	13.2	14.0	15.0	16.0	29.0	30.0	14.0	17.0	11.0	12.0	14.0	14.0	10.0	11.0	10.0	10.0	14.0	14.0	9.0	9.0	22.0	24.0	14.0	32.2	6.0	9.0	9.0	9.0	14.0	17.0
TUN	SO34	1.0	2.0	11.0	12.0	14.0	16.0	12.0	12.0	10.0	12.0	17.0	17.0	13.0	14.0	14.0	15.0	29.0	29.0	15.0	15.0	14.0	14.0	15.0	16.0	12.0	13.0	8.0	9.0	14.0	14.0	10.0	10.0	21.0	25.0	18.0	19.0	6.0	9.0	9.0	11.0	16.0	17.0
TUN	SO35	1.0	2.0	11.0	12.0	14.0	15.0	8.0	12.0	9.0	11.0	15.0	15.0	14.0	15.0	15.0	16.0	30.0	30.0	11.0	11.0	11.0	11.3	18.0	18.0	8.0	12.0	9.0	12.0	10.0	15.0	10.0	10.0	23.0	23.0	16.0	32.2	6.0	9.3	12.0	12.0	18.0	19.0
TUN	SO36	1.0	2.0	10.0	11.0	13.0	15.0	13.0	13.0	9.0	11.0	12.0	18.0	13.0	15.0	15.0	18.3	29.0	30.0	15.0	17.0	10.0	14.0	14.0	18.0	10.0	13.0	10.0	10.0	13.0	15.0	10.0	10.0	20.0	25.0	19.0	24.2	7.0	7.0	8.0	9.0	16.0	16.0
TUN	SO37	1.0	2.0	12.0	12.0	13.0	14.0	11.0	12.0	11.0	11.0	13.0	22.0	14.0	14.0	13.0	16.0	29.0	30.0	11.0	15.0	10.0	11.3	17.0	18.0	12.0	13.0	10.0	11.0	14.0	14.0	10.0	10.0	28.0	28.0	18.0	29.2	7.0	9.0	8.0	11.0	15.0	17.0
TUN	SO38	1.0	2.0	10.0	10.0	14.0	16.0	11.0	13.0	9.0	11.0	14.0	16.0	13.0	13.0	16.0	17.3	23.0	30.0	11.0	17.0	14.0	15.0	16.0	16.0	8.0	13.0	11.0	13.0	11.0	14.0	10.0	10.0	20.0	22.0	17.0	19.0	6.0	9.3	8.0	9.0	18.0	18.0
TUN	SO39	1.0	2.0	11.0	11.0	14.0	16.0	11.0	12.0	12.0	12.0	14.0	18.0	13.0	14.0	12.0	14.0	29.0	29.0	13.0	15.0	14.0	14.0	15.0	15.0	12.0	12.0	10.0	11.0	12.0	15.0	11.0	11.0	20.0	20.0	18.0	27.2	7.0	9.0	8.0	11.0	15.0	15.0
TUN	SO40	1.0	2.0	10.0	11.0	12.0	14.0	9.0	10.0	11.0	12.0	15.0	20.0	13.0	14.0	16.3	17.3	29.0	30.0	16.0	17.0	12.0	14.0	15.0	17.0	10.0	10.0	10.1	11.0	10.0	13.0	11.0	11.0	16.0	21.0	19.0	22.2	6.0	9.3	8.0	11.0	18.0	19.0
TUN	SO41	1.0	2.0	12.0	12.0	16.0	16.0	10.0	12.0	9.0	12.0	17.0	17.0	13.0	14.0	11.0	16.0	29.0	29.0	11.0	15.0	11.0	12.0	18.0	18.0	12.0	12.0	10.0	11.0	14.0	15.0	11.0	11.0	20.0	21.0	22.0	24.2	6.0	6.0	8.0	10.0	17.0	18.0
TUN	SO42	1.0	2.0	10.0	13.0	10.0	12.0	11.0	12.0	9.0	11.0	14.0	18.0	12.0	13.0	15.0	17.3	31.2	33.2	15.0	17.0	11.0	14.0	15.0	15.0	11.0	13.0	10.0	11.0	12.0	14.0	10.0	10.0	19.0	24.0	17.0	20.0	8.0	8.0	8.0	8.0	15.0	15.0
TUN	SO43	1.0	2.0	11.0	11.0	14.0	15.0	12.0	12.0	12.0	14.0	12.0	16.0	13.0	14.0	13.0	14.0	29.0	30.0	15.0	17.0	11.3	14.0	15.0	17.0	12.0	12.0	10.0	11.0	12.0	12.0	9.0	9.0	19.0	19.0	19.0	28.2	6.0	6.0	8.0	9.0	15.0	17.0
TUN	SO44	1.0	2.0	12.0	12.0	14.0	15.0	11.0	11.0	12.0	13.0	15.0	16.0	12.0	13.0	16.0	16.3	29.0	30.0	11.0	15.0	11.0	14.0	16.0	18.0	12.0	12.0	8.0	12.0	15.0	15.0	10.0	10.0	23.0	26.0	16.0	20.0	7.0	9.0	8.0	9.0	17.0	18.0
TUN	SO45	1.0	2.0	10.0	12.0	12.0	15.0	12.0	14.0	11.0	12.0	13.0	14.0	13.0	14.0	16.0	16.0	31.2	33.2	14.0	15.0	10.0	12.0	14.0	16.0	8.0	13.0	11.0	12.0	11.0	14.0	9.0	9.0	21.0	24.0	14.0	17.0	8.0	9.3	8.0	8.0	17.0	17.0
TUN	SO46	1.0	2.0	10.0	12.0	14.0	14.0	12.0	15.0	11.0	12.0	12.0	17.0	13.0	13.0	12.0	16.0	29.0	33.2	15.0	16.0	9.0	11.0	15.0	18.0	12.0	13.0	11.0	12.0	12.0	15.0	9.0	9.0	19.0	24.0	18.0	24.0	9.3	10.0	8.0	8.0	17.0	17.0
TUN	SO47	1.0	2.0	10.0	12.0	13.0	14.0	11.0	11.0	9.0	10.0	15.0	19.0	13.0	13.0	12.0	14.0	31.2	31.2	14.0	17.0	11.0	11.0	17.0	17.0	13.0	13.0	10.0	12.0	16.0	16.0	10.0	10.0	21.0	22.0	17.0	17.0	7.0	8.0	8.0	12.0	16.0	17.0
TUN	SO48	1.0	2.0	10.0	12.0	14.0	15.0	12.0	13.0	9.0	12.0	17.0	17.0	12.0	14.2	12.0	16.0	28.0	31.0	16.0	17.0	11.0	11.0	16.0	17.0	11.0	12.0	10.0	11.0	11.0	14.0	9.0	9.0	21.0	23.0	23.2	23.2	9.0	10.0	9.0	11.0	16.0	20.0
TUN	SO49	1.0	2.0	10.0	12.0	14.0	16.0	11.0	11.0	11.0	11.0	16.0	16.0	14.0	15.0	14.0	16.0	30.0	31.2	15.0	16.0	14.0	14.0	16.0	17.0	10.0	12.0	10.0	12.0	13.0	15.0	11.0	11.0	21.0	21.0	18.0	27.2	7.0	9.3	8.0	11.0	14.0	18.0
TUN	SO50	1.0	1.0	10.0	11.0	13.0	14.0	8.0	9.0	8.0	12.0	14.0	15.0	12.0	16.0	15.0	15.0	28.0	29.0	11.0	16.0	14.0	14.0	14.0	16.0	11.0	12.0	7.0	11.0	11.0	14.0	15.0	15.0	19.0	22.0	20.0	31.2	9.0	9.0	8.0	10.0	16.0	17.0
TUN	SO51	1.0	2.0	9.0	10.0	12.0	14.0	12.0	13.0	11.0	11.0	15.0	15.0	13.0	14.0	15.0	17.0	30.0	30.0	15.0	16.0	14.0	14.0	15.0	17.0	9.0	10.0	10.0	12.0	10.0	12.0	9.0	9.0	20.0	21.0	26.2	29.2	6.0	7.0	11.0	12.0	14.0	14.0
TUN	SO52	1.0	2.0	9.0	11.0	12.0	16.0	13.0	14.0	9.0	13.0	12.0	14.0	15.0	15.2	15.0	17.3	30.0	30.0	15.0	15.0	11.0	14.0	17.0	18.0	11.0	13.0	11.0	11.0	15.0	15.0	10.0	10.0	21.0	25.0	20.0	24.2	9.0	9.3	8.0	8.0	17.0	19.0
TUN	SO53	1.0	2.0	10.0	11.0	14.0	15.0	10.0	12.0	11.0	12.0	13.0	16.0	12.0	15.0	15.0	15.0	30.0	31.2	15.0	15.0	10.0	11.0	14.0	14.0	9.0	11.0	8.0	10.0	13.0	14.0	9.0	9.0	20.0	23.0	15.0	17.0	9.3	9.3	9.0	9.0	14.0	14.0
TUN	SO54	1.0	2.0	10.0	12.0	15.0	15.0	10.0	11.0	12.0	13.0	13.0	15.0	13.0	15.0	17.3	17.3	29.0	29.0	15.0	16.0	10.0	14.0	14.0	16.0	11.0	11.0	11.0	11.0	13.0	13.0	10.0	10.0	24.0	24.0	18.0	29.2	7.0	9.0	9.0	11.0	15.0	18.0
TUN	SO55	1.0	2.0	10.0	12.0	15.0	16.0	11.0	11.0	11.0	12.0	14.0	15.0	12.0	15.0	15.0	16.3	31.0	32.0	16.0	16.0	11.0	14.0	16.0	17.0	10.0	12.0	7.0	11.0	9.0	11.0	9.0	9.0	22.0	22.0	20.0	28.2	6.0	7.0	8.0	10.0	16.0	17.0
TUN	SO56	1.0	2.0	10.0	10.0	14.0	16.0	9.0	12.0	11.0	13.0	14.0	16.0	13.0	15.2	16.3	16.3	30.0	31.2	15.0	16.0	10.0	11.0	15.0	17.0	10.0	12.0	11.0	12.0	15.0	15.0	9.0	9.0	22.0	25.0	19.0	22.2	7.0	9.0	7.0	8.0	14.0	17.0
TUN	SO57	1.0	2.0	10.0	10.0	13.0	13.0	8.0	11.0	11.0	12.0	13.0	16.0	14.0	16.2	14.0	16.3	30.2	31.2	15.0	16.0	10.0	11.0	17.0	17.0	9.0	12.0	10.0	10.0	15.0	15.0	10.0	10.0	23.0	24.0	20.0	29.2	8.0	9.0	11.0	11.0	16.0	17.0
TUN	SO58	1.0	2.0	8.0	10.0	15.0	15.0	13.0	13.0	9.0	9.0	14.0	14.0	13.0	16.1	12.0	15.0	28.0	30.0	16.0	16.0	11.0	12.0	16.0	16.0	12.0	13.0	6.3	6.3	13.0	15.0	9.0	9.0	24.2	24.2	22.2	29.2	7.0	9.0	8.0	8.0	16.0	18.0
TUN	SO59	1.0	2.0	11.0	12.0	14.0	15.0	11.0	12.0	10.0	13.0	12.0	18.0	14.0	15.0	11.0	12.0	29.0	31.0	11.0	11.0	11.0	14.0	15.0	18.0	12.0	13.0	7.3	9.3	12.0	13.0	12.0	12.0	18.2	22.2	14.3	17.0	7.0	7.0	8.0	9.0	16.0	17.0
TUN	SO60	1.0	2.0	10.0	11.0	15.0	16.0	9.0	12.0	9.0	11.0	14.0	20.0	14.2	14.2	15.0	15.0	30.0	31.0	15.0	16.0	10.0	11.0	15.0	16.0	12.0	13.0	10.0	11.0	13.0	13.0	10.0	10.0	22.0	24.0	16.0	28.2	8.0	9.0	8.0	8.0	19.0	20.0
TUN	SO61	1.0	2.0	10.0	11.0	13.0	14.0	11.0	11.0	12.0	12.0	5.3	14.0	14.0	14.0	13.0	15.0	32.2	35.0	15.0	16.0	11.0	14.0	16.0	17.0	12.0	12.0	7.3	11.0	14.0	15.0	9.0	9.0	22.2	23.2	31.2	31.2	7.0	9.0	11.0	11.0	15.0	17.0
TUN	SO62	1.0	2.0	9.0	11.0	13.0	14.0	11.0	11.0	11.0	13.0	12.0	14.0	14.2	15.2	12.0	15.0	27.0	29.0	14.0	14.0	13.0	14.0	16.0	18.0	12.0	12.0	10.0	11.0	14.0	15.0	11.0	11.0	19.2	19.2	14.3	14.3	6.0	9.0	8.0	10.0	15.0	15.0
TUN	SO63	1.0	2.0	8.0	10.0	13.0	14.0	10.0	12.0	9.0	12.0	15.0	17.0	15.0	15.2	13.0	16.0	29.0	31.0	11.0	18.0	11.0	12.0	15.0	16.0	10.0	13.0	10.0	10.0	13.0	13.0	9.0	9.0	18.2	22.2	18.0	26.2	6.0	8.0	8.0	11.0	17.0	17.0
TUN	SO64	1.0	2.0	10.0	12.0	14.0	15.0	10.0	12.0	11.0	13.0	15.0	16.0	13.0	14.0	12.0	15.0	31.0	33.2	14.0	15.0	11.0	11.3	13.0	18.0	13.0	13.0	7.3	7.3	15.0	16.0	10.0	10.0	18.2	20.2	20.0	33.2	6.0	9.3	11.0	11.0	16.0	18.0
TUN	SO65	1.0	2.0	10.0	13.0	13.0	15.0	12.0	13.0	10.0	12.0	16.0	17.0	13.0	14.0	14.0	15.0	28.0	32.2	15.0	17.0	11.0	14.0	15.0	15.0	10.0	13.0	12.0	12.0	10.0	13.0	11.0	11.0	20.2	20.2	27.2	27.2	6.0	9.0	8.0	8.0	14.0	16.0
TUN	SO66	1.0	2.0	10.0	10.0	13.0	14.0	12.0	13.0	11.0	11.0	12.0	19.0	12.0	15.2	12.0	12.0	30.0	30.2	15.0	16.0	10.0	14.0	17.0	17.0	11.0	12.0	9.3	9.3	12.0	14.0	9.0	9.0	20.2	22.2	16.3	19.0	6.0	9.3	11.0	11.0	16.0	19.0
TUN	SO67	1.0	2.0	12.0	12.0	14.0	15.0	9.0	12.0	12.0	12.0	11.0	12.0	13.0	15.2	16.0	17.3	27.0	30.0	15.0	15.0	10.0	14.0	15.0	17.0	12.0	12.0	8.0	10.0	12.0	14.0	11.0	11.0	21.0	22.0	20.0	24.2	6.0	9.0	8.0	8.0	14.0	15.0
TUN	SO68	1.0	2.0	10.0	12.0	13.0	15.0	11.0	11.0	11.0	13.0	12.0	14.0	13.0	14.0	12.0	17.3	30.0	32.2	15.0	15.0	11.0	11.3	15.0	17.0	8.0	13.0	10.0	11.0	11.0	14.0	9.0	9.0	21.0	23.0	18.0	19.0	6.0	9.0	9.0	9.0	18.0	18.0
TUN	SO69	1.0	2.0	11.0	12.0	13.0	15.0	8.0	12.0	10.0	13.0	16.0	17.0	12.0	15.0	13.0	16.0	29.0	32.2	15.0	16.0	11.0	14.0	17.0	17.0	13.0	14.0	9.0	10.0	12.0	13.0	12.0	12.0	21.0	22.0	14.0	18.0	9.0	9.0	9.0	11.0	15.0	17.0
TUN	SO70	1.0	2.0	12.0	12.0	13.0	16.0	12.0	14.0	11.0	12.0	12.0	16.0	12.0	12.0	15.0	17.0	29.0	30.0	15.0	16.0	11.0	14.0	16.0	17.0	10.0	11.0	10.0	12.0	13.0	15.0	11.0	11.0	22.0	27.0	16.0	24.2	6.0	9.3	8.0	8.0	16.0	17.0
TUN	SO71	1.0	2.0	11.0	12.0	13.0	17.0	8.0	11.0	12.0	12.0	11.0	19.0	14.0	14.0	11.0	17.3	30.0	32.2	16.0	16.0	11.0	14.0	15.0	17.0	12.0	12.0	8.0	10.0	14.0	15.0	11.0	11.0	19.0	22.0	19.0	23.2	8.0	9.0	8.0	12.0	14.0	16.0
TUN	SO72	1.0	2.0	11.0	11.0	13.0	14.0	11.0	12.0	10.0	11.0	18.0	18.0	12.0	15.0	13.0	18.3	30.0	31.0	15.0	16.0	10.0	12.0	15.0	17.0	12.0	12.0	11.0	11.0	11.0	15.0	11.0	11.0	23.0	23.0	16.0	28.2	9.0	9.0	8.0	8.0	15.0	16.0
TUN	SO73	1.0	2.0	10.0	12.0	14.0	16.0	12.0	12.0	11.0	11.0	14.0	15.0	12.0	13.0	14.0	16.0	29.0	31.0	15.0	16.0	14.0	14.0	17.0	17.0	12.0	12.0	10.0	11.0	13.0	14.0	11.0	11.0	21.0	21.0	17.0	17.0	7.0	9.0	9.0	12.0	15.0	17.0
TUN	SO74	1.0	2.0	10.0	11.0	12.0	14.0	11.0	12.0	12.0	12.0	11.0	12.0	12.0	14.2	15.0	16.0	27.0	29.0	15.0	16.0	14.0	15.0	17.0	17.0	12.0	14.0	10.0	14.0	10.0	14.0	10.0	10.0	20.0	23.0	24.2	30.2	6.0	9.0	8.0	9.0	17.0	17.0
TUN	SO75	1.0	2.0	9.0	10.0	12.0	13.0	11.0	12.0	13.0	15.0	13.0	14.0	12.0	13.0	13.0	18.3	28.0	30.0	11.0	12.0	10.0	11.0	15.0	16.0	10.0	12.0	10.0	11.0	12.0	15.0	10.0	10.0	22.0	24.0	19.0	20.0	6.0	7.0	8.0	11.0	14.0	14.0
TUN	SO76	1.0	1.0	12.0	12.0	13.0	15.0	11.0	11.0	11.0	11.0	13.0	14.0	13.0	16.0	14.0	16.0	28.0	30.0	11.0	15.0	10.0	11.0	15.0	17.0	12.0	13.0	10.0	12.0	13.0	16.0	15.0	15.0	17.0	24.0	21.0	32.2	7.0	7.0	8.0	9.0	14.0	18.0
TUN	SO77	1.0	2.0	11.0	12.0	13.0	14.0	9.0	11.0	12.0	13.0	13.0	14.0	14.0	14.0	13.0	18.3	29.0	30.0	16.0	16.0	14.0	14.0	17.0	17.0	12.0	12.0	9.0	12.0	10.0	14.0	9.0	9.0	21.0	26.0	29.2	29.2	7.0	9.3	8.0	8.0	16.0	17.0
TUN	SO78	1.0	1.0	10.0	11.0	13.0	14.0	12.0	13.0	9.0	13.0	14.0	19.0	12.0	14.2	15.0	17.3	29.0	31.2	16.0	16.0	10.0	11.0	16.0	17.0	12.0	13.0	10.0	11.0	13.0	15.0	15.0	15.0	23.0	27.0	18.0	29.2	8.0	8.0	9.0	11.0	15.0	15.0
TUN	SO79	1.0	2.0	10.0	12.0	13.0	16.0	12.0	12.0	11.0	11.0	18.0	18.0	13.0	14.0	12.0	15.0	27.0	30.2	11.0	15.0	11.0	14.0	17.0	17.0	11.0	11.0	10.0	10.0	12.0	15.0	10.0	10.0	20.0	21.0	14.0	29.2	7.0	8.0	8.0	9.0	15.0	16.0
TUN	SO80	1.0	2.0	10.0	10.0	14.0	14.0	10.0	11.0	10.0	12.0	14.0	18.0	13.0	14.0	12.0	16.0	27.0	27.0	15.0	15.0	10.0	11.0	16.0	17.0	10.0	12.0	12.0	12.0	13.0	15.0	9.0	9.0	22.0	22.0	14.0	23.2	6.0	9.0	9.0	9.0	18.0	18.0
TUN	SO81	1.0	2.0	12.0	13.0	14.0	14.0	11.0	12.0	10.0	12.0	14.0	16.0	13.0	15.2	12.0	12.0	29.0	30.0	15.0	17.0	12.0	14.0	13.0	16.0	12.0	12.0	8.0	12.0	12.0	14.0	11.0	11.0	21.0	23.0	32.2	33.2	6.0	6.0	9.0	11.0	16.0	18.0
TUN	SO82	1.0	2.0	11.0	12.0	13.0	15.0	11.0	12.0	12.0	13.0	13.0	21.0	13.0	14.0	13.0	15.0	29.0	30.0	13.0	16.0	11.0	14.0	16.0	17.0	12.0	13.0	10.0	12.0	11.0	15.0	10.0	10.0	19.0	23.0	20.0	25.2	8.0	9.0	8.0	11.0	16.0	17.0
TUN	SO83	1.0	2.0	10.0	11.0	13.0	14.0	8.0	11.0	11.0	12.0	14.0	15.0	13.0	13.0	14.0	17.3	29.0	30.0	15.0	16.0	14.0	14.0	16.0	17.0	10.0	12.0	10.0	11.0	13.0	16.0	10.0	10.0	21.0	27.0	25.2	29.2	9.0	9.3	8.0	9.0	16.0	17.0
TUN	SO84	1.0	2.0	11.0	12.0	13.0	14.0	11.0	12.0	13.0	14.0	13.0	18.0	12.0	13.0	12.0	16.0	29.0	30.0	15.0	16.0	10.0	14.0	16.0	17.0	12.0	13.0	11.0	12.0	11.0	16.0	10.0	10.0	22.0	26.0	16.0	23.2	8.0	9.0	8.0	11.0	15.0	17.0
TUN	SO85	1.0	2.0	11.0	13.0	14.0	16.0	11.0	11.0	10.0	11.0	14.0	16.0	12.0	14.2	13.0	16.3	31.2	32.2	15.0	15.0	11.3	14.0	17.0	18.0	9.0	12.0	8.0	10.0	13.0	13.0	11.0	11.0	23.0	25.0	14.0	16.0	6.0	9.3	11.0	12.0	14.0	17.0
TUN	SO86	1.0	2.0	10.0	11.0	13.0	14.0	10.0	12.0	13.0	14.0	13.0	15.0	13.0	14.0	16.0	16.3	29.0	32.2	15.0	16.0	11.0	13.0	16.0	16.0	11.0	12.0	10.0	11.0	11.0	12.0	10.0	10.0	21.0	26.0	28.2	29.2	8.0	8.0	8.0	10.0	16.0	17.0
TUN	SO87	1.0	2.0	10.0	10.0	13.0	14.0	11.0	12.0	13.0	13.0	16.0	18.0	14.0	14.0	13.0	14.0	29.0	31.0	14.0	17.0	14.0	14.0	16.0	16.0	8.0	12.0	8.0	11.0	15.0	16.0	10.0	10.0	24.0	24.0	15.0	15.0	8.0	8.0	8.0	10.0	15.0	15.0
TUN	SO88	1.0	2.0	10.0	12.0	15.0	16.0	12.0	13.0	9.0	13.0	12.0	16.0	13.0	14.0	14.0	17.3	29.0	29.0	16.0	16.0	14.0	14.0	16.0	18.0	11.0	12.0	10.0	12.0	13.0	14.0	10.0	10.0	21.0	23.0	21.0	23.2	9.0	10.0	8.0	8.0	17.0	17.0
TUN	SO89	1.0	2.0	10.0	12.0	14.0	14.0	11.0	12.0	12.0	13.0	11.0	16.0	13.0	14.0	16.0	18.3	29.0	31.2	15.0	15.0	10.0	13.0	16.0	18.0	12.0	12.0	11.0	11.0	10.0	13.0	10.0	10.0	21.0	22.0	20.0	27.2	8.0	9.0	9.0	9.0	14.0	16.0
TUN	SO90	1.0	2.0	11.0	11.0	13.0	14.0	11.0	12.0	8.0	11.0	14.0	19.0	14.0	15.0	12.0	17.3	33.2	33.2	11.0	16.0	11.0	14.0	16.0	16.0	13.0	13.0	10.0	11.0	11.0	15.0	10.0	10.0	20.0	22.0	18.0	32.2	6.0	8.0	9.0	9.0	15.0	17.0
TUN	SO91	1.0	2.0	11.0	12.0	13.0	14.0	12.0	12.0	9.0	11.0	15.0	17.0	14.0	14.0	12.0	12.0	29.0	31.2	12.0	15.0	11.0	14.0	16.0	17.0	11.0	12.0	10.0	12.0	12.0	13.0	10.0	10.0	23.0	24.0	19.0	23.2	6.0	6.0	11.0	12.0	14.0	18.0
TUN	SO92	1.0	2.0	11.0	12.0	14.0	16.0	11.0	12.0	10.0	11.0	13.0	14.0	12.0	13.0	10.0	12.0	29.0	30.0	11.0	15.0	10.0	11.0	16.0	17.0	13.0	14.0	10.0	11.0	11.0	13.0	9.0	9.0	21.0	22.0	16.0	17.0	8.0	8.0	8.0	11.0	15.0	16.0
TUN	SO93	1.0	1.0	10.0	11.0	14.0	14.0	12.0	12.0	12.0	13.0	16.0	16.0	13.0	14.0	10.0	14.0	29.0	30.0	15.0	15.0	11.0	13.0	15.0	18.0	8.0	9.0	9.0	13.0	14.0	15.0	15.0	15.0	24.0	24.0	15.0	18.0	8.0	9.0	8.0	8.0	14.0	17.0
TUN	SO94	1.0	2.0	9.0	11.0	14.0	14.0	11.0	13.0	11.0	12.0	14.0	15.0	14.0	15.0	12.0	16.3	28.0	33.2	16.0	16.0	11.0	11.0	15.0	17.0	11.0	13.0	10.0	12.0	10.0	13.0	9.0	9.0	21.0	23.0	18.0	20.0	6.0	10.0	9.0	9.0	17.0	17.0
TUN	SO95	1.0	2.0	10.0	11.0	13.0	14.0	12.0	12.0	9.0	14.0	12.0	12.0	13.0	13.0	14.0	17.0	28.0	30.0	15.0	15.0	10.0	11.3	15.0	16.0	12.0	12.0	10.0	11.0	13.0	15.0	9.0	9.0	22.0	30.0	18.0	20.0	6.0	6.0	8.0	10.0	17.0	19.0
TUN	SO96	1.0	2.0	7.0	10.0	14.0	14.0	8.0	8.0	9.0	14.0	12.0	14.0	14.0	15.2	16.0	16.0	27.0	31.2	12.0	15.0	12.0	12.0	16.0	16.0	11.0	12.0	12.0	12.0	14.0	15.0	9.0	9.0	22.0	24.0	15.0	19.0	6.0	6.0	8.0	8.0	19.0	19.0
TUN	SO97	1.0	2.0	10.0	12.0	14.0	16.0	11.0	13.0	11.0	12.0	12.0	14.0	14.0	14.0	11.0	17.3	29.0	32.2	16.0	16.0	10.0	11.0	17.0	19.0	10.0	11.0	10.0	10.0	11.0	16.0	10.0	10.0	24.0	26.0	15.0	19.0	6.0	9.0	9.0	11.0	17.0	17.0
TUN	SO98	1.0	2.0	12.0	12.0	14.0	15.0	11.0	11.0	11.0	11.0	16.0	16.0	14.2	14.2	12.0	15.0	28.0	29.0	14.0	15.0	10.0	11.0	15.0	16.0	12.0	12.0	10.0	11.0	14.0	15.0	9.0	9.0	21.0	24.0	18.0	20.0	6.0	7.0	7.0	10.0	14.0	17.0
TUN	SO99	1.0	2.0	12.0	12.0	13.0	14.0	11.0	13.0	13.0	13.0	15.0	19.0	13.0	15.0	12.0	15.0	30.0	36.0	15.0	16.0	11.0	11.3	17.0	17.0	10.0	11.0	12.0	12.0	15.0	15.0	11.0	11.0	21.0	26.0	19.0	21.0	6.0	6.0	8.0	11.0	16.0	18.0
TUN	SO100	1.0	2.0	12.0	13.0	13.0	14.0	12.0	13.0	9.0	13.0	12.0	14.0	12.0	14.2	13.0	13.0	27.0	32.2	15.0	16.0	10.0	11.3	16.0	16.0	9.0	13.0	10.0	11.0	13.0	15.0	10.0	10.0	22.0	23.0	12.0	17.0	7.0	8.0	8.0	11.0	14.0	17.0
TUN	SO101	1.0	2.0	8.0	12.0	14.0	16.0	8.0	11.0	9.0	13.0	10.0	18.0	13.2	14.0	12.0	12.0	30.0	32.2	15.0	16.0	11.3	14.0	14.0	16.0	11.0	12.0	10.0	12.0	12.0	14.0	9.0	9.0	21.0	24.0	15.0	29.2	7.0	9.0	8.0	10.0	14.0	15.0
TUN	SO102	1.0	2.0	12.0	12.0	13.0	13.0	11.0	12.0	10.0	11.0	12.0	19.0	13.0	15.0	16.0	16.0	30.0	30.0	15.0	16.0	11.0	13.0	14.0	17.0	12.0	13.0	9.0	11.0	14.0	15.0	10.0	10.0	22.2	25.0	23.2	31.2	6.0	7.0	8.0	8.0	16.0	17.0
TUN	SO103	1.0	2.0	11.0	11.0	12.0	16.0	13.0	14.0	9.0	12.0	12.0	15.0	13.0	14.2	15.0	16.3	32.2	32.2	15.0	16.0	11.0	11.0	18.0	18.0	12.0	13.0	10.0	10.0	12.0	15.0	9.0	9.0	22.0	22.0	15.0	17.0	7.0	8.0	10.0	11.0	16.0	16.0
TUN	SO104	1.0	2.0	11.0	12.0	13.0	13.0	12.0	12.0	11.0	13.0	12.0	16.0	14.2	16.2	12.0	15.0	32.2	32.2	15.0	17.0	11.0	12.0	17.0	17.0	12.0	13.0	11.0	11.0	12.0	14.0	10.0	10.0	21.0	22.0	20.0	31.2	8.0	8.0	8.0	10.0	14.0	18.0
TUN	SO105	1.0	2.0	12.0	12.0	14.0	14.0	12.0	12.0	11.0	11.0	14.0	16.0	12.0	15.0	14.0	17.3	30.0	31.2	16.0	16.0	10.0	12.0	14.0	17.0	10.0	12.0	11.0	11.0	11.0	13.0	9.0	9.0	19.0	26.0	27.2	31.2	7.0	9.0	9.0	9.0	16.0	16.0
TUN	SO106	1.0	2.0	10.0	13.0	13.0	14.0	12.0	13.0	11.0	13.0	15.0	17.0	13.0	14.0	10.0	12.0	30.0	31.2	15.0	17.0	11.0	14.0	16.0	16.0	12.0	13.0	9.0	10.0	11.0	15.0	10.0	10.0	23.0	24.0	19.0	31.2	7.0	9.3	8.0	11.0	17.0	18.0
TUN	SO107	1.0	2.0	11.0	12.0	14.0	17.0	11.0	12.0	10.0	12.0	13.0	14.0	12.0	13.0	12.0	15.0	29.0	32.2	11.0	15.0	10.0	11.0	14.0	16.0	9.0	11.0	8.0	11.0	11.0	12.0	11.0	11.0	22.0	23.0	16.0	17.0	8.0	9.3	8.0	11.0	15.0	16.0
TUN	SO108	1.0	2.0	12.0	12.0	13.0	14.0	14.0	14.0	11.0	13.0	15.0	16.0	14.0	14.0	13.0	13.0	30.0	31.2	16.0	18.0	11.0	11.0	14.0	15.0	9.0	11.0	8.0	12.0	13.0	14.0	10.0	10.0	24.0	25.0	14.0	15.0	8.0	8.0	8.0	8.0	15.0	17.0
TUN	SO109	1.0	2.0	10.0	12.0	13.0	14.0	11.0	12.0	8.0	14.0	15.0	17.0	14.0	15.0	15.0	16.0	30.0	31.2	15.0	17.0	11.0	11.3	17.0	17.0	11.0	12.0	8.0	8.0	10.0	13.0	10.0	10.0	21.0	24.0	16.0	18.0	6.0	8.0	8.0	9.0	15.0	16.0
TUN	SO110	1.0	2.0	12.0	12.0	14.0	16.0	12.0	13.0	9.0	13.0	12.0	16.0	12.0	14.0	12.0	13.0	29.0	32.2	15.0	15.0	11.0	14.0	16.0	17.0	10.0	12.0	11.0	11.0	13.0	14.0	10.0	10.0	21.0	23.0	19.0	30.2	6.0	6.0	8.0	8.0	15.0	16.0
TUN	SO111	1.0	2.0	11.0	11.0	13.0	14.0	8.0	9.0	11.0	13.0	16.0	19.0	14.0	15.0	14.0	15.0	30.0	31.2	11.0	15.0	11.0	11.0	15.0	17.0	9.0	12.0	10.0	10.0	13.0	13.0	10.0	10.0	24.0	25.0	20.0	29.2	8.0	9.0	8.0	8.0	17.0	18.0
TUN	SO112	1.0	2.0	10.0	10.0	13.0	14.0	11.0	12.0	8.0	13.0	12.0	13.0	13.0	14.0	14.0	16.0	31.0	32.2	16.0	18.0	11.0	11.0	15.0	18.0	13.0	13.0	8.0	8.0	13.0	17.0	10.0	10.0	19.0	23.0	16.0	17.0	7.0	7.0	8.0	9.0	16.0	19.0
TUN	SO113	1.0	2.0	12.0	12.0	14.0	14.0	11.0	13.0	12.0	12.0	15.0	15.0	15.0	15.0	14.0	16.0	29.0	29.0	15.0	16.0	11.0	15.0	16.0	18.0	10.0	11.0	8.0	8.0	16.0	16.0	10.0	10.0	23.0	23.0	19.0	21.0	6.0	8.0	9.0	9.0	15.0	16.0
TUN	SO114	1.0	2.0	10.0	10.0	15.0	16.0	11.0	12.0	11.0	12.0	13.0	15.0	13.0	14.0	16.0	16.3	29.0	29.0	16.0	17.0	10.0	11.0	16.0	16.0	12.0	13.0	10.0	11.0	13.0	13.0	10.0	10.0	19.0	23.0	18.0	20.0	7.0	9.0	8.0	12.0	16.0	17.0
TUN	SO115	1.0	2.0	10.0	12.0	15.0	16.0	8.0	11.0	11.0	12.0	17.0	17.0	13.0	13.0	13.0	14.0	32.2	32.2	15.0	17.0	11.0	11.0	17.0	17.0	13.0	13.0	10.0	11.0	13.0	17.0	10.0	10.0	23.0	23.0	31.2	32.2	6.0	7.0	8.0	8.0	14.0	17.0
TUN	SO116	1.0	2.0	10.0	10.0	13.0	14.0	11.0	12.0	11.0	12.0	13.0	14.0	13.0	13.0	13.0	16.0	32.2	33.2	14.0	16.0	11.0	14.0	16.0	16.0	8.0	12.0	11.0	12.0	13.0	13.0	10.0	10.0	19.0	21.0	17.0	31.2	7.0	8.0	8.0	9.0	14.0	19.0
TUN	SO117	1.0	2.0	10.0	14.0	14.0	14.0	11.0	12.0	9.0	9.0	15.0	16.0	12.0	14.2	14.0	16.0	29.0	32.2	15.0	16.0	11.0	14.0	15.0	17.0	11.0	12.0	9.0	11.0	13.0	13.0	10.0	10.0	21.0	25.0	25.2	29.2	8.0	8.0	10.0	12.0	14.0	15.0
TUN	SO118	1.0	2.0	11.0	12.0	13.0	14.0	11.0	12.0	9.0	12.0	18.0	20.0	12.0	13.0	13.0	13.0	28.0	32.2	15.0	15.0	10.0	13.0	15.0	16.0	12.0	12.0	8.0	10.0	13.0	14.0	9.0	9.0	17.0	24.0	15.0	19.0	7.0	9.3	8.0	11.0	15.0	15.0
TUN	SO119	1.0	2.0	11.0	12.0	15.0	17.0	12.0	12.0	12.0	13.0	15.0	16.0	14.0	17.2	14.0	15.3	28.0	31.0	15.0	16.0	14.0	15.0	14.0	16.0	8.0	11.0	10.0	12.0	11.0	14.0	11.0	11.0	19.0	21.0	14.2	19.0	9.0	9.0	9.0	9.0	17.0	19.0
TUN	SO120	1.0	2.0	12.0	13.0	13.0	14.0	8.0	13.0	12.0	13.0	13.0	15.0	13.0	14.0	13.0	15.3	30.0	32.2	15.0	17.0	14.0	14.0	15.0	15.0	9.0	12.0	10.0	10.0	13.0	13.0	11.0	11.0	21.2	23.2	6.3	19.0	9.0	9.0	7.0	8.0	14.0	17.0
TUN	SO121	1.0	2.0	10.0	12.0	14.0	17.0	12.0	12.0	10.0	11.0	14.0	17.0	13.2	15.2	13.0	16.0	30.0	34.2	15.0	16.0	10.0	14.0	15.0	16.0	10.0	12.0	8.0	10.0	10.0	12.0	10.0	10.0	18.2	21.2	18.0	18.0	6.0	9.3	8.0	8.0	17.0	17.0
TUN	SO122	1.0	2.0	11.0	11.0	12.0	14.0	10.0	11.0	11.0	11.0	15.0	16.0	12.0	15.0	13.0	14.0	28.0	30.0	15.0	16.0	11.0	11.0	15.0	16.0	12.0	12.0	10.0	10.0	11.0	13.0	11.0	11.0	20.0	22.0	18.0	21.0	6.0	9.0	9.0	11.0	15.0	19.0
TUN	SO123	1.0	2.0	12.0	14.0	13.0	13.0	8.0	11.0	11.0	13.0	12.0	12.0	13.0	13.0	11.0	15.0	29.0	29.0	15.0	17.0	11.3	14.0	15.0	15.0	11.0	11.0	9.0	10.0	12.0	14.0	9.0	9.0	18.2	22.2	29.2	29.2	8.0	8.0	11.0	11.0	17.0	17.0
TUN	SO124	1.0	1.0	12.0	14.0	12.0	14.0	11.0	11.0	8.0	14.0	12.0	12.0	14.0	15.0	13.0	16.0	30.0	33.2	15.0	17.0	14.0	14.0	17.0	17.0	12.0	13.0	11.0	12.0	12.0	13.0	15.0	15.0	20.2	24.2	16.0	16.0	9.0	9.0	8.0	11.0	14.0	16.0
TUN	SO125	1.0	2.0	11.0	11.0	12.0	17.0	11.0	11.0	12.0	13.0	16.0	17.0	14.0	15.2	12.0	14.0	29.0	30.2	15.0	16.0	14.0	14.0	15.0	17.0	13.0	13.0	9.0	9.0	13.0	13.0	10.0	10.0	22.2	23.2	28.2	28.2	8.0	8.0	8.0	8.0	14.0	18.0
TUN	SO126	1.0	2.0	10.0	11.0	13.0	15.0	12.0	12.0	11.0	11.0	13.0	14.0	14.0	14.2	12.0	13.0	28.0	32.2	15.0	15.0	14.0	10.0	15.0	17.0	9.0	9.0	10.0	10.0	12.0	12.0	11.0	11.0	19.2	21.2	18.0	19.0	7.0	7.0	8.0	9.0	19.0	19.0
TUN	SO127	1.0	2.0	12.0	12.0	15.0	17.0	12.0	13.0	12.0	13.0	15.0	15.0	13.0	14.0	13.0	14.0	30.0	31.2	14.0	16.0	11.0	11.3	16.0	17.0	9.0	12.0	8.0	10.0	13.0	14.0	9.0	9.0	18.2	19.2	18.0	21.2	6.0	7.0	8.0	8.0	18.0	18.0
TUN	SO128	1.0	2.0	12.0	12.0	14.0	15.0	11.0	12.0	8.0	14.0	13.0	13.0	12.0	13.2	10.0	16.0	28.0	29.0	15.0	15.0	10.0	10.0	15.0	19.0	11.0	12.0	10.0	10.0	14.0	14.0	9.0	9.0	24.2	24.2	18.0	25.2	6.0	9.0	8.0	11.0	17.0	18.0
TUN	SO129	1.0	2.0	10.0	12.0	13.0	14.0	11.0	12.0	12.0	13.0	16.0	23.0	12.0	13.0	16.0	16.0	23.2	26.2	15.0	17.0	11.0	14.0	15.0	18.0	11.0	13.0	8.0	10.0	14.0	15.0	9.0	9.0	24.0	26.0	16.0	19.0	7.0	9.0	8.0	9.0	16.0	17.0
TUN	SO130	1.0	2.0	11.0	11.0	16.0	16.0	11.0	11.0	9.0	13.0	16.0	17.0	14.0	14.2	14.0	16.0	29.0	30.0	15.0	17.0	14.0	14.0	17.0	17.0	11.0	12.0	8.0	8.0	9.0	14.0	10.0	10.0	21.2	22.2	19.0	32.2	8.0	8.0	8.0	9.0	19.0	19.0
TUN	SO131	1.0	2.0	11.0	11.0	14.0	14.0	8.0	13.0	11.0	12.0	16.0	16.2	14.2	16.2	14.0	16.0	29.0	30.0	15.0	16.0	10.0	10.0	16.0	17.0	11.0	13.0	10.0	11.0	11.0	13.0	10.0	10.0	21.2	24.2	20.0	25.2	7.0	9.3	8.0	11.0	16.0	17.0
TUN	SO132	1.0	2.0	12.0	12.0	12.0	13.0	8.0	11.0	11.0	11.0	14.0	18.0	13.0	14.0	12.0	14.0	29.0	33.2	15.0	15.0	14.0	14.0	15.0	16.0	9.0	9.0	7.3	9.0	10.0	11.0	9.0	9.0	19.2	19.2	19.0	28.2	7.0	9.0	8.0	11.0	15.0	18.0
TUN	SO133	1.0	2.0	10.0	10.0	14.0	14.0	11.0	12.0	8.0	10.0	16.0	14.0	13.2	14.2	13.0	13.0	29.0	31.2	14.0	15.0	10.0	11.3	15.0	15.0	11.0	11.0	10.0	11.0	13.0	14.0	9.0	9.0	16.2	18.2	12.0	27.2	6.0	9.0	8.0	8.0	17.0	17.0
TUN	SO134	1.0	2.0	11.0	13.0	12.0	15.0	11.0	13.0	9.0	12.0	14.6	13.0	13.0	14.0	16.0	16.3	30.0	32.0	15.0	15.0	11.0	11.0	15.0	17.0	12.0	13.0	10.0	11.0	12.0	12.0	9.0	9.0	19.2	24.2	25.2	28.2	9.0	9.3	8.0	8.0	17.0	17.0
TUN	SO135	1.0	2.0	11.0	12.0	14.0	15.0	8.0	12.0	9.0	11.0	19.0	20.0	15.0	15.0	12.0	16.0	29.0	30.0	11.0	11.0	11.0	11.0	16.0	19.0	8.0	12.0	9.0	12.0	10.0	15.0	10.0	10.0	23.0	23.0	16.0	32.2	6.0	6.0	9.0	12.0	15.0	18.0
TUN	SO136	1.0	2.0	11.0	12.0	14.0	15.0	9.0	11.0	11.0	13.0	13.0	16.0	14.2	16.0	14.0	16.0	28.0	29.0	15.0	17.0	11.0	14.0	15.0	18.0	10.0	10.0	9.0	12.0	11.0	14.0	10.0	10.0	20.0	24.0	19.0	31.2	6.0	9.0	9.0	11.0	16.0	16.0
TUN	SO137	1.0	2.0	8.0	10.0	9.0	16.0	10.0	12.0	9.0	12.0	16.0	19.0	15.0	15.0	15.0	16.0	30.0	31.0	15.0	16.0	11.0	12.0	16.0	17.0	8.0	12.0	11.0	12.0	15.0	18.0	11.0	11.0	23.2	24.2	14.3	31.2	9.0	9.3	8.0	11.0	14.0	16.0
TUN	SO138	1.0	2.0	10.0	10.0	13.0	14.0	12.0	12.0	9.0	12.0	14.0	15.0	13.2	14.0	12.0	16.0	29.0	30.0	12.0	15.0	11.0	14.0	15.0	17.0	11.0	12.0	11.0	12.0	13.0	13.0	9.0	9.0	20.2	23.2	13.2	23.0	7.0	8.0	8.0	9.0	14.0	17.0
TUN	SO139	1.0	2.0	8.0	10.0	13.0	15.0	9.0	12.0	12.0	13.0	14.0	14.0	15.0	15.0	14.0	15.0	19.2	32.2	14.0	15.0	14.0	14.0	16.0	17.0	10.0	12.0	10.0	12.0	11.0	15.0	11.0	11.0	19.2	23.2	12.0	13.3	7.0	7.0	9.0	9.0	18.0	18.0
TUN	SO140	1.0	1.0	10.0	12.0	12.0	14.0	11.0	11.0	8.0	14.0	12.0	12.0	14.0	15.0	13.0	16.0	29.0	31.0	15.0	16.0	14.0	14.0	17.0	17.0	12.0	12.0	11.0	11.0	12.0	13.0	15.0	15.0	21.0	21.0	18.0	24.2	9.0	9.0	8.0	11.0	14.0	16.0
SSA	N1	1.0	2.0	11.0	12.0	12.0	14.0	13.0	14.0	10.0	10.0	16.0	21.0	13.2	15.2	15.3	18.0	28.0	29.0	12.0	17.0	11.0	11.0	15.0	17.0	11.0	11.0	8.0	11.0	14.0	17.0	18.0	18.0	21.0	21.0	14.0	17.0	7.0	7.0	8.0	11.0	16.0	16.0
SSA	N2	1.0	2.0	9.0	12.0	15.0	16.0	11.0	12.0	11.0	13.0	16.0	19.0	12.0	12.0	15.0	16.3	28.0	29.0	16.0	16.0	11.0	12.0	15.0	16.0	12.0	13.0	10.0	10.0	11.0	16.0	17.0	17.0	22.0	27.0	17.0	18.0	8.0	10.0	8.0	11.0	18.0	21.0
SSA	N3	1.0	1.0	10.0	12.0	13.0	13.0	12.0	12.0	9.0	10.0	17.0	18.0	13.0	13.0	13.0	16.0	28.0	30.0	16.0	16.0	10.0	11.0	16.0	18.0	11.0	11.0	8.0	10.0	12.0	13.0	15.0	15.0	22.0	27.0	19.0	19.0	7.0	7.0	9.0	10.0	16.0	19.0
SSA	N4	1.0	2.0	10.0	12.0	11.0	16.0	10.0	12.0	9.0	11.0	17.0	17.0	11.0	11.0	13.0	14.0	28.0	30.2	16.0	17.0	14.0	14.0	16.0	17.0	11.0	12.0	10.0	10.0	11.0	14.0	18.0	18.0	21.0	23.0	14.0	23.2	7.0	9.0	9.0	11.0	15.0	16.0
SSA	N5	1.0	2.0	12.0	12.0	14.0	16.0	12.0	13.0	12.0	13.0	18.0	19.0	12.0	13.2	14.0	17.3	28.0	32.2	11.0	17.0	10.0	12.0	15.0	17.0	12.0	13.0	10.0	10.0	15.0	15.0	15.0	15.0	24.0	26.0	18.0	26.2	7.0	7.0	8.0	9.0	16.0	16.0
SSA	N6	1.0	2.0	10.0	11.0	14.0	14.0	11.0	12.0	8.0	13.0	16.0	17.0	13.0	13.0	14.0	14.0	29.0	30.0	15.0	17.0	13.0	14.0	14.0	18.0	11.0	11.0	8.0	11.0	14.0	15.0	20.0	20.0	23.0	23.0	26.2	26.2	9.0	10.0	8.0	9.0	16.0	18.0
SSA	N7	1.0	1.0	9.0	11.0	13.0	14.0	8.0	12.0	11.0	12.0	16.0	19.0	13.0	14.0	14.0	15.0	29.0	29.0	15.0	16.0	10.0	12.0	14.0	14.0	10.0	11.0	10.0	10.0	12.0	14.0	15.0	15.0	23.0	41.2	18.0	20.0	7.0	7.0	8.0	11.0	14.0	18.0
SSA	N8	1.0	2.0	12.0	12.0	11.0	14.0	11.0	13.0	10.0	12.0	16.0	19.0	14.0	14.2	16.0	16.0	27.0	30.0	15.0	16.0	12.0	12.0	15.0	16.0	11.0	12.0	10.0	11.0	14.0	14.0	17.0	17.0	21.0	21.0	15.0	17.0	9.0	9.0	9.0	11.0	16.0	19.0
SSA	N9	1.0	2.0	10.0	11.0	13.0	14.0	12.0	13.0	9.0	9.0	16.0	17.0	13.0	15.2	13.0	16.0	29.0	38.0	14.0	15.0	14.0	14.0	16.0	18.0	12.0	13.0	10.0	11.0	12.0	14.0	16.0	16.0	22.0	26.0	16.0	24.2	7.0	8.0	11.0	11.0	15.0	16.0
SSA	N10	1.0	2.0	7.0	11.0	15.0	16.0	12.0	12.0	10.0	12.0	15.0	17.0	13.0	14.0	14.0	17.3	29.0	30.0	16.0	17.0	11.0	13.0	17.0	17.0	8.0	12.0	11.0	12.0	14.0	15.0	17.0	17.0	22.0	26.0	14.2	17.0	6.0	9.3	8.0	12.0	16.0	17.0
SSA	N11	1.0	2.0	10.0	12.0	11.0	13.0	12.0	14.0	9.0	11.0	16.0	18.0	12.0	14.0	14.0	14.0	28.0	31.0	15.0	16.0	12.0	14.0	16.0	17.0	11.0	12.0	8.0	9.0	14.0	16.0	15.0	15.0	22.0	24.0	18.0	19.0	7.0	8.0	8.0	9.0	16.0	17.0
SSA	N12	2.0	2.0	9.0	12.0	13.0	14.0	13.0	13.0	9.0	12.0	12.0	15.0	13.0	13.0	14.0	14.0	29.0	32.2	15.0	15.0	11.0	12.0	17.0	17.0	8.0	11.0	10.0	11.0	14.0	16.0	17.0	17.0	22.0	22.0	24.2	27.2	6.0	9.0	9.0	9.0	15.0	18.0
SSA	N13	1.0	1.0	10.0	12.0	15.0	15.0	12.0	13.0	13.0	13.0	15.0	16.0	13.0	14.0	11.0	14.0	30.0	31.0	15.0	16.0	11.0	14.0	16.0	16.0	11.0	14.0	8.0	10.0	14.0	15.0	18.0	18.0	23.0	24.0	17.0	25.2	6.0	7.0	11.0	11.0	16.0	18.0
SSA	N14	1.0	2.0	12.0	12.0	15.0	16.0	11.0	11.0	9.0	9.0	17.0	19.0	11.0	12.0	15.0	16.3	29.0	32.2	15.0	17.0	11.0	11.0	15.0	17.0	13.0	13.0	10.0	11.0	14.0	14.0	20.0	20.0	22.0	23.0	17.0	24.2	7.0	7.0	8.0	11.0	16.0	16.0
SSA	N15	1.0	2.0	10.0	11.0	13.0	15.0	8.0	12.0	11.0	12.0	12.0	17.0	13.0	14.0	15.0	15.3	30.0	30.0	16.0	16.0	11.0	13.0	15.0	17.0	12.0	13.0	10.0	10.1	14.0	16.0	19.0	19.0	20.0	23.3	24.2	34.0	6.0	9.0	8.0	8.0	17.0	17.0
SSA	N16	1.0	2.0	8.0	10.0	9.0	12.0	11.0	12.0	11.0	11.0	17.0	18.0	11.0	15.2	11.0	17.0	31.0	33.0	16.0	17.0	11.0	14.0	17.0	17.0	10.0	12.0	8.0	11.0	16.0	16.0	18.0	18.0	23.0	23.0	16.0	27.2	9.0	9.0	8.0	9.0	15.0	19.0
SSA	N17	1.0	1.0	10.0	11.0	12.0	13.0	12.0	13.0	11.0	12.0	18.0	21.0	12.0	14.0	14.0	16.0	28.0	29.0	15.0	16.0	11.0	14.0	15.0	15.0	11.0	11.0	8.0	10.0	12.0	14.0	15.0	15.0	24.0	25.0	17.0	20.0	6.0	6.0	8.0	8.0	18.0	18.0
SSA	N18	1.0	2.0	11.0	11.0	13.0	14.0	12.0	12.0	10.0	11.0	16.0	18.0	12.0	14.0	14.0	14.0	28.0	30.0	15.0	17.0	11.0	14.0	14.0	16.0	8.0	13.0	8.0	10.0	11.0	15.0	15.0	15.0	23.0	24.0	15.0	20.0	6.0	8.0	8.0	11.0	16.0	18.0
SSA	N19	1.0	2.0	7.0	9.0	12.0	14.0	11.0	12.0	9.0	11.0	16.0	20.0	11.0	12.0	13.0	16.0	32.2	32.2	15.0	17.0	11.0	15.0	16.0	18.0	11.0	13.0	10.0	11.0	11.0	13.0	17.0	17.0	18.0	23.0	18.0	21.0	7.0	7.0	8.0	11.0	18.0	19.0
SSA	N20	1.0	2.0	8.0	10.0	13.0	15.0	12.0	14.0	9.0	11.0	17.0	20.0	12.2	14.0	13.0	15.0	27.0	28.0	14.0	16.0	11.3	12.0	13.0	17.0	11.0	13.0	11.0	11.0	12.0	15.0	17.0	17.0	24.0	26.0	24.2	28.2	6.0	7.0	8.0	11.0	15.0	19.0
SSA	N21	1.0	2.0	8.0	10.0	12.0	14.0	9.0	12.0	9.0	9.0	16.0	19.0	12.0	13.0	15.3	16.3	29.0	36.0	11.0	14.0	10.0	14.0	15.0	15.0	11.0	12.0	10.0	12.0	14.0	15.0	18.0	18.0	21.0	24.0	17.0	18.0	6.0	6.0	8.0	10.0	15.0	16.0
SSA	N22	1.0	2.0	11.0	12.0	13.0	13.0	12.0	12.0	10.0	12.0	15.0	17.0	14.0	15.0	13.0	14.0	36.2	38.0	14.0	16.0	14.0	14.0	15.0	16.0	12.0	12.0	8.0	8.0	15.0	16.0	17.0	17.0	23.0	25.0	21.0	26.2	7.0	7.0	9.0	9.0	14.0	18.0
SSA	N23	1.0	2.0	7.0	10.0	14.0	15.0	8.0	13.0	9.0	9.0	16.0	22.0	13.0	13.2	16.3	1603.0	29.0	30.0	12.0	17.0	14.0	14.0	15.0	17.0	11.0	12.0	10.0	10.0	12.0	14.0	18.0	18.0	23.0	25.0	18.0	23.2	7.0	7.0	8.0	11.0	15.0	16.0
SSA	N24	1.0	2.0	8.0	11.0	12.0	15.0	12.0	13.0	9.0	13.0	17.0	17.0	13.0	14.0	16.0	17.0	29.0	32.2	16.0	17.0	13.0	14.0	16.0	17.0	11.0	12.0	10.0	11.0	14.0	14.0	15.0	15.0	18.0	23.0	16.0	27.2	9.3	9.3	9.0	11.0	16.0	17.0
SSA	N25	1.0	2.0	9.0	10.0	12.0	14.0	11.0	12.0	9.0	12.0	22.0	23.0	12.2	15.2	15.0	16.3	29.0	30.0	15.0	16.0	10.0	15.0	16.0	18.0	11.0	13.0	8.0	8.0	14.0	15.0	20.0	20.0	24.0	25.0	17.0	25.2	7.0	7.0	8.0	9.0	16.0	17.0
SSA	N26	1.0	2.0	12.0	12.0	12.0	15.0	11.0	11.0	9.0	13.0	13.0	20.0	13.0	15.0	14.0	15.0	28.0	29.0	14.0	16.0	14.0	14.0	18.0	18.0	13.0	13.0	8.0	12.0	13.0	15.0	19.0	19.0	22.0	28.0	24.2	25.2	7.0	8.0	9.0	11.0	16.0	18.0
SSA	N27	1.0	2.0	11.0	12.0	13.0	14.0	11.0	12.0	9.0	10.0	21.0	21.0	14.0	14.0	15.3	17.0	27.0	28.0	11.0	17.0	10.0	14.0	15.0	15.0	8.0	11.0	8.0	11.0	12.0	15.0	17.0	17.0	27.0	28.0	20.0	28.2	7.0	7.0	8.0	9.0	14.0	18.0
SSA	N28	1.0	2.0	10.0	12.0	13.0	16.0	8.0	11.0	11.0	11.0	19.0	19.0	13.0	13.2	14.0	14.0	29.0	30.0	15.0	17.0	12.0	13.0	14.0	16.0	8.0	9.0	10.0	10.0	13.0	14.0	18.0	18.0	23.0	25.0	24.2	28.2	7.0	8.0	9.0	9.0	16.0	18.0
SSA	N29	1.0	2.0	10.0	11.0	12.0	14.0	11.0	12.0	8.0	10.0	16.0	19.0	12.0	14.2	15.0	16.0	24.3	30.0	16.0	16.0	10.0	11.0	15.0	17.0	12.0	12.0	8.0	9.0	12.0	13.0	19.0	19.0	22.0	23.0	17.0	26.2	6.0	9.3	9.0	11.0	17.0	17.0
SSA	N30	1.0	2.0	8.0	9.0	11.0	12.0	12.0	12.0	9.0	12.0	15.0	19.0	14.0	15.0	13.0	15.0	30.0	36.0	16.0	16.0	11.0	11.3	16.0	16.0	12.0	12.0	8.0	9.0	13.0	17.0	18.0	18.0	22.0	24.0	19.0	21.0	7.0	10.0	8.0	9.0	17.0	19.0
SSA	N31	1.0	2.0	10.0	11.0	14.0	17.0	12.0	12.0	9.0	11.0	17.0	20.0	9.0	15.0	14.0	16.3	29.0	30.0	16.0	17.0	11.0	13.0	15.0	17.0	12.0	12.0	9.0	12.0	13.0	14.0	17.0	17.0	22.3	27.0	19.0	20.2	6.0	8.0	9.0	11.0	17.0	18.0
SSA	N32	1.0	2.0	10.0	10.0	14.0	16.0	12.0	13.0	10.0	13.0	15.0	19.0	13.0	15.0	14.0	16.0	28.0	34.0	16.0	16.0	11.0	12.0	16.0	18.0	9.0	11.0	10.0	11.0	13.0	14.0	17.0	17.0	24.0	24.0	17.0	28.2	7.0	7.0	9.0	9.0	16.0	19.0
SSA	N33	1.0	2.0	11.0	12.0	14.0	15.0	10.0	11.0	11.0	9.0	14.6	14.0	12.0	13.0	16.0	17.0	29.0	31.0	11.0	14.0	11.0	14.0	15.0	18.0	11.0	12.0	10.0	11.0	13.0	14.0	15.0	15.0	19.0	28.0	17.0	18.0	9.0	9.3	8.0	11.0	14.0	17.0
SSA	N34	1.0	2.0	11.0	13.0	14.0	16.0	12.0	12.0	12.0	12.0	13.0	18.0	13.0	15.0	13.0	15.0	30.0	31.2	15.0	17.0	11.0	14.0	15.0	18.0	8.0	11.0	10.0	11.0	14.0	15.0	18.0	18.0	23.0	26.0	28.0	30.2	8.0	9.0	8.0	8.0	17.0	18.0
SSA	N35	1.0	2.0	10.0	11.0	13.0	14.0	8.0	11.0	9.0	9.0	14.0	18.0	13.0	14.0	12.0	12.0	30.2	32.2	15.0	15.0	11.0	11.0	16.0	18.0	11.0	11.0	8.0	9.0	15.0	15.0	18.0	18.0	22.0	25.0	17.0	26.2	9.0	9.3	8.0	11.0	14.0	19.0
SSA	N36	1.0	2.0	11.0	11.0	14.0	15.0	11.0	12.0	12.0	13.0	12.0	18.0	12.0	13.0	15.0	16.0	28.0	30.0	11.0	14.0	11.0	12.0	16.0	18.0	12.0	12.0	10.0	12.0	13.0	16.0	19.0	19.0	22.0	23.0	16.0	28.2	7.0	8.0	10.0	12.0	17.0	17.0
SSA	N37	1.0	2.0	10.0	11.0	14.0	14.0	10.0	12.0	11.0	12.0	12.0	12.0	11.0	15.2	12.0	15.0	29.0	30.0	15.0	17.0	14.0	15.0	17.0	18.0	10.0	12.0	10.0	11.0	14.0	15.0	18.0	18.0	24.0	25.0	18.0	30.2	6.0	8.0	8.0	8.0	17.0	18.0
SSA	N38	1.0	2.0	11.0	12.0	13.0	14.0	8.0	11.0	10.0	10.0	15.0	15.0	12.0	14.2	10.0	13.0	30.0	30.0	15.0	16.0	10.0	10.0	15.0	16.0	11.0	12.0	10.0	11.0	11.0	16.0	22.0	22.0	20.0	25.0	19.0	19.0	7.0	8.0	11.0	11.0	17.0	17.0
SSA	N39	1.0	2.0	9.0	12.0	13.0	15.0	8.0	12.0	12.0	12.0	14.0	17.0	15.2	16.0	11.0	15.0	28.0	29.0	16.0	16.0	12.0	14.0	17.0	18.0	11.0	12.0	8.0	9.0	11.0	12.0	20.0	20.0	24.0	24.0	15.0	18.0	6.0	10.0	8.0	11.0	17.0	17.0
SSA	N40	1.0	2.0	12.0	13.0	12.0	14.0	12.0	14.0	11.0	11.0	14.0	14.0	13.0	16.2	11.0	14.0	29.0	30.0	11.0	17.0	10.0	14.0	15.0	17.0	12.0	12.0	10.0	11.0	10.0	12.0	18.0	18.0	23.0	23.0	19.0	23.2	7.0	9.3	8.0	9.0	16.0	16.0
SSA	N41	1.0	2.0	11.0	12.0	12.0	12.0	11.0	12.0	9.0	12.0	13.0	22.0	13.0	15.0	15.0	15.0	28.0	32.2	11.0	15.0	11.0	11.0	15.0	16.0	12.0	12.0	9.0	12.0	14.0	14.0	21.0	21.0	23.0	24.0	18.0	20.0	9.0	9.0	8.0	8.0	15.0	18.0
SSA	N42	1.0	2.0	10.0	11.0	12.0	13.0	13.0	13.0	13.0	13.0	16.0	21.0	13.0	15.2	11.0	15.0	31.0	32.0	11.0	18.0	10.0	11.0	16.0	18.0	11.0	12.0	11.0	12.0	14.0	14.0	17.0	17.0	18.2	19.0	20.0	25.2	7.0	9.3	9.0	9.0	16.0	16.0
SSA	N43	1.0	2.0	10.0	10.0	12.0	13.0	11.0	12.0	13.0	14.0	15.0	20.0	13.0	14.0	16.0	16.3	27.0	34.2	15.0	15.0	11.0	14.0	15.0	15.0	8.0	9.0	11.0	12.0	11.0	15.0	18.0	18.0	22.0	22.0	20.0	20.0	6.0	7.0	9.0	11.0	14.0	17.0
SSA	N44	1.0	2.0	11.0	13.0	13.0	14.0	12.0	13.0	8.0	10.0	15.0	15.0	15.2	15.2	13.0	14.0	29.0	29.0	10.0	14.0	11.0	13.0	14.0	15.0	12.0	13.0	8.0	10.0	14.0	14.0	20.0	20.0	19.2	27.0	13.0	24.2	8.0	9.1	9.0	9.0	16.0	19.0
SSA	N45	1.0	2.0	11.0	12.0	13.0	15.0	12.0	12.0	12.0	13.0	17.0	22.0	14.0	16.0	15.0	16.3	28.0	29.0	16.0	17.0	11.0	15.0	15.0	17.0	9.0	10.0	10.0	10.0	13.0	14.0	17.1	17.1	28.0	28.0	17.0	18.0	9.3	10.0	8.0	9.0	15.0	15.0
SSA	N46	1.0	1.0	11.0	13.0	15.0	15.0	12.0	13.0	8.0	9.0	15.0	19.0	13.0	13.2	13.0	15.0	32.2	36.0	15.0	17.0	12.3	13.0	15.0	16.0	12.0	13.0	10.0	11.0	14.0	15.0	17.0	17.0	21.0	23.0	17.0	18.0	6.0	8.0	9.0	9.0	15.0	16.0
SSA	N47	1.0	2.0	7.0	8.0	12.0	14.0	11.0	12.0	11.0	12.0	15.0	16.0	12.0	13.0	15.0	15.0	32.2	32.2	14.0	15.0	11.0	11.0	14.0	17.0	8.0	10.0	9.0	11.0	15.0	16.0	15.0	15.0	22.0	24.0	18.0	29.2	7.0	8.0	8.0	8.0	14.0	15.0
SSA	N48	1.0	1.0	8.0	11.0	13.0	13.0	11.0	12.0	10.0	11.0	17.0	22.0	13.0	16.2	13.0	13.0	30.0	32.2	10.0	15.0	11.0	12.0	15.0	15.0	13.0	13.0	8.0	10.0	12.0	13.0	18.0	18.0	16.0	19.0	16.0	19.0	7.0	8.0	8.0	8.0	16.0	16.0
SSA	N49	1.0	2.0	8.0	10.0	13.0	14.0	11.0	13.0	11.0	12.0	17.0	18.0	14.0	15.0	14.0	16.3	28.0	37.0	15.0	17.0	14.0	15.0	14.0	17.0	11.0	13.0	10.0	11.0	14.0	14.0	18.0	18.0	24.0	30.0	14.0	26.2	7.0	10.0	8.0	11.0	15.0	19.0
SSA	N50	1.0	2.0	9.0	10.0	13.0	16.0	12.0	13.0	8.0	11.0	18.0	21.0	14.2	15.0	15.0	16.3	28.0	29.0	12.0	15.0	10.0	11.3	16.0	16.0	12.0	12.0	8.0	11.0	12.0	12.0	14.0	14.0	21.0	30.0	21.0	26.2	7.0	8.0	8.0	9.0	14.0	19.0
SSA	N51	1.0	2.0	8.0	10.0	16.0	16.0	12.0	12.0	11.0	11.0	16.0	21.0	12.0	14.0	14.0	15.0	28.0	31.0	16.0	16.0	14.0	14.0	16.0	17.0	12.0	12.0	10.0	10.0	15.0	15.0	18.0	18.0	18.0	22.0	18.0	20.0	7.0	8.0	8.0	11.0	15.0	16.0
SSA	N52	1.0	2.0	9.0	12.0	12.0	13.0	13.0	13.0	12.0	13.0	17.0	17.0	11.0	13.0	12.0	16.3	28.0	30.0	12.0	15.0	10.0	11.0	15.0	15.0	10.0	11.0	10.0	10.0	14.0	15.0	15.0	15.0	22.0	23.0	17.0	27.2	7.0	8.0	8.0	9.0	16.0	17.0
SSA	N53	1.0	2.0	8.0	12.0	14.0	15.0	11.0	13.0	9.0	12.0	18.0	21.0	11.0	12.0	14.0	14.0	27.0	29.0	16.0	17.0	10.0	11.0	16.0	16.0	12.0	12.0	10.0	10.0	12.0	14.0	17.0	17.0	19.0	24.0	19.0	20.0	8.0	8.0	9.0	10.0	17.0	20.0
SSA	N54	1.0	2.0	8.0	10.0	16.0	16.0	12.0	12.0	11.0	11.0	16.0	21.0	12.0	14.0	14.0	15.0	28.0	31.0	16.0	16.0	14.0	14.0	16.0	17.0	12.0	12.0	10.0	10.0	15.0	15.0	18.0	18.0	18.0	22.0	18.0	20.0	7.0	8.0	8.0	11.0	15.0	16.0
SSA	N55	1.0	2.0	8.0	10.0	12.0	12.0	11.0	12.0	11.0	13.0	15.0	19.0	12.2	14.0	14.0	15.0	29.0	30.0	14.0	14.0	11.0	11.3	16.0	17.0	13.0	13.0	10.0	11.0	11.0	14.0	20.0	20.0	22.0	25.0	16.0	20.0	7.0	9.0	9.0	10.0	16.0	17.0
SSA	N56	1.0	1.0	11.3	11.3	14.0	16.0	12.0	12.0	9.0	11.0	15.0	16.0	11.0	14.0	14.0	14.0	30.0	30.0	15.0	15.0	10.0	11.0	16.0	16.0	8.0	8.0	8.0	10.3	13.0	14.0	17.0	17.0	18.2	24.0	21.0	24.2	7.0	8.0	8.0	8.0	17.0	19.0
SSA	N57	1.0	1.0	10.0	12.0	13.0	15.0	11.0	13.0	9.0	12.0	16.0	19.0	13.0	13.0	15.0	16.3	27.0	28.0	14.0	17.0	11.0	13.0	15.0	17.0	11.0	11.0	10.0	12.0	12.0	15.0	18.0	18.0	17.2	23.0	18.0	26.2	6.0	7.0	8.0	8.0	20.0	20.0
SSA	N58	1.0	2.0	10.0	11.0	13.0	15.0	12.0	14.0	10.0	11.0	15.0	21.0	13.2	14.2	14.0	14.0	28.0	29.0	15.0	17.0	12.0	14.0	15.0	16.0	11.0	12.0	8.0	11.0	10.0	13.0	17.0	17.0	19.0	23.0	21.0	28.2	7.0	9.0	10.0	23.0	16.0	21.0
SSA	N59	1.0	2.0	8.0	12.0	13.0	15.0	11.0	11.0	9.0	10.0	13.0	15.0	13.0	15.2	15.0	17.3	28.0	29.0	15.0	17.0	11.0	11.3	15.0	15.0	10.0	12.0	9.0	11.0	14.0	14.0	18.0	18.0	19.0	23.0	13.0	25.2	6.0	7.0	9.0	10.0	16.0	17.0
SSA	N60	1.0	2.0	8.0	10.0	12.0	12.0	12.0	12.0	12.0	12.0	14.0	17.0	13.0	15.0	14.0	16.3	29.0	31.0	15.0	17.0	12.0	12.0	17.0	17.0	12.0	13.0	9.0	10.0	14.0	15.0	20.0	20.0	25.0	26.0	18.0	19.0	7.0	10.0	6.0	11.0	16.0	17.0
SSA	N61	1.0	2.0	8.0	12.0	14.0	15.0	11.0	13.0	10.0	13.0	14.0	17.0	13.0	14.2	11.0	15.0	28.0	31.0	10.0	11.0	11.0	11.0	14.0	15.0	11.0	13.0	8.0	10.0	14.0	15.0	17.0	17.0	24.0	28.0	16.0	19.0	7.0	10.0	8.0	11.0	14.0	16.0
SSA	N62	1.0	2.0	10.0	12.0	14.0	17.0	11.0	12.0	9.0	11.0	15.0	16.0	14.0	15.0	11.0	17.0	29.0	30.0	11.0	15.0	11.0	15.0	16.0	17.0	11.0	11.0	10.0	10.0	13.0	13.0	21.0	21.0	24.0	25.0	14.0	19.0	6.0	9.0	11.0	11.0	16.0	17.0
SSA	N63	1.0	2.0	12.0	12.0	12.0	15.0	10.0	12.0	9.0	12.0	14.2	15.0	13.0	14.0	15.0	15.0	31.2	35.0	15.0	16.0	12.0	14.0	14.0	15.0	11.0	13.0	8.0	10.0	14.0	14.0	16.0	16.0	19.0	25.0	17.0	18.0	7.0	9.0	8.0	11.0	15.0	19.0
SSA	N64	1.0	2.0	12.0	12.0	15.0	16.0	11.0	11.0	9.0	11.0	16.0	16.0	11.0	13.2	10.0	13.0	28.0	29.0	12.0	17.0	11.0	14.0	14.0	17.0	12.0	13.0	10.0	11.0	12.0	14.0	17.0	17.0	21.0	25.0	18.0	21.0	7.0	8.0	8.0	8.0	17.0	18.0
SSA	N65	1.0	2.0	8.0	11.0	12.0	13.0	9.0	11.0	10.0	13.0	17.0	17.0	14.0	14.2	16.0	17.0	26.0	29.0	14.0	15.0	11.3	14.0	16.0	16.0	11.0	12.0	9.0	11.0	12.0	15.0	18.0	18.0	22.0	25.0	25.2	26.2	9.0	9.0	8.0	11.0	17.0	17.0
SSA	N66	1.0	2.0	12.0	13.0	15.0	16.0	12.0	14.0	13.0	14.0	12.0	15.0	14.0	15.0	15.3	17.0	30.0	31.0	15.0	17.0	11.3	14.0	17.0	18.0	11.0	12.0	8.0	12.0	12.0	12.0	18.0	18.0	29.0	30.0	13.0	27.2	7.0	7.0	8.0	11.0	15.0	16.0
SSA	N67	1.0	2.0	10.0	11.0	12.0	14.0	11.0	12.0	11.0	11.0	16.0	20.0	13.0	13.2	14.0	16.0	29.0	30.0	15.0	16.0	13.0	14.0	16.0	17.0	11.0	12.0	10.0	12.0	11.0	15.0	20.0	20.0	21.0	24.0	27.2	33.2	7.0	9.0	10.0	11.0	15.0	17.0
SSA	N68	1.0	2.0	11.0	12.0	14.0	17.0	12.0	12.0	9.0	13.0	16.0	17.0	13.0	14.0	13.0	15.0	30.0	34.2	15.0	16.0	11.0	14.0	15.0	15.0	11.0	12.0	10.0	12.0	10.0	11.0	19.0	19.0	21.0	23.0	22.2	28.2	6.0	9.3	11.0	11.0	14.0	15.0
SSA	N69	1.0	2.0	11.0	12.0	16.0	16.0	12.0	12.0	9.0	11.0	14.0	14.0	13.0	16.0	15.0	17.3	30.0	31.0	15.0	15.0	13.0	14.0	15.0	15.0	10.0	10.0	8.0	11.0	12.0	13.0	19.0	19.0	23.0	24.0	6.3	18.0	6.0	8.0	8.0	9.0	15.0	16.0
SSA	N70	1.0	2.0	8.0	10.0	15.0	16.0	8.0	11.0	10.0	12.0	14.0	18.0	14.0	15.0	11.0	11.0	28.0	30.0	13.0	16.0	14.0	14.0	17.0	17.0	12.0	13.0	10.0	10.0	10.0	13.0	18.0	18.0	21.0	24.0	16.0	26.2	8.0	9.0	11.0	11.0	17.0	19.0
SSA	N71	1.0	2.0	8.0	10.0	14.0	14.0	8.0	11.0	8.0	12.0	15.0	17.0	14.0	15.0	14.0	15.0	30.0	30.0	15.0	15.0	12.0	14.0	14.0	15.0	8.0	13.0	11.0	12.0	13.0	15.0	17.0	17.0	24.0	28.0	21.0	24.2	6.0	6.0	8.0	8.0	16.0	17.0
SSA	N72	1.0	2.0	10.0	11.0	13.0	14.0	11.0	12.0	9.0	9.0	15.0	17.0	13.0	14.2	13.0	15.0	32.2	35.0	16.0	17.0	12.0	14.0	15.0	15.0	13.0	13.0	11.0	13.0	12.0	13.0	15.0	15.0	21.0	23.0	17.0	26.2	8.0	9.0	8.0	8.0	17.0	18.0
SSA	N73	1.0	1.0	8.0	11.0	11.0	14.0	12.0	13.0	10.0	14.0	18.0	18.0	13.0	13.2	14.0	15.0	28.0	35.0	11.0	14.0	10.0	10.0	15.0	17.0	11.0	13.0	8.0	12.0	12.0	14.0	15.0	15.0	22.0	24.0	20.0	20.0	6.0	7.0	8.0	11.0	15.0	20.0
SSA	N74	1.0	1.0	11.0	12.0	13.0	14.0	13.0	13.0	11.0	11.0	18.0	18.0	13.0	13.2	15.0	16.0	30.0	30.0	8.0	14.0	11.0	13.0	14.0	15.0	11.0	12.0	9.0	10.0	12.0	14.0	18.0	18.0	22.0	23.0	26.2	30.2	7.0	9.0	10.0	11.0	14.0	20.0
SSA	N75	1.0	2.0	7.0	10.0	13.0	13.0	11.0	12.0	11.0	13.0	19.0	21.0	14.0	14.0	15.0	16.3	29.0	30.0	12.0	16.0	13.0	13.0	16.0	17.0	12.0	13.0	8.0	10.0	14.0	15.0	19.0	19.0	20.0	22.0	11.0	22.0	7.0	7.0	7.0	11.0	14.0	15.0
SSA	N76	1.0	1.0	7.0	8.0	13.0	16.0	11.0	12.0	8.0	13.0	15.0	17.0	10.0	11.0	13.0	14.0	28.0	31.0	14.0	17.0	11.0	14.0	16.0	16.0	13.0	13.0	10.0	10.0	10.0	14.0	17.0	17.0	22.0	22.0	26.2	27.2	7.0	7.0	7.0	12.0	17.0	18.0
SSA	N77	1.0	2.0	10.0	12.0	14.0	16.0	12.0	13.0	11.0	13.0	13.2	16.0	13.0	13.0	15.0	16.3	28.0	30.0	11.0	16.0	11.0	13.0	14.0	16.0	10.0	12.0	8.0	9.0	9.0	15.0	15.0	15.0	18.2	22.0	18.0	28.2	8.0	8.0	8.0	9.0	15.0	16.0
SSA	N78	1.0	2.0	11.0	12.0	13.0	14.0	11.0	12.0	10.0	11.0	17.0	17.0	13.0	14.0	15.0	17.0	30.0	34.2	15.0	17.0	14.0	14.0	16.0	16.0	12.0	13.0	8.0	10.0	12.0	13.0	18.0	18.0	22.0	27.0	18.0	20.0	6.0	7.0	8.0	9.0	15.0	15.0
SSA	N79	1.0	2.0	9.0	12.0	12.0	13.0	10.0	12.0	11.0	11.0	12.0	15.0	11.0	14.0	14.0	14.0	29.0	29.0	15.0	17.0	14.0	14.0	16.0	16.0	9.0	11.0	12.0	12.0	12.0	14.0	20.0	20.0	22.0	22.0	17.0	20.0	8.0	9.0	8.0	9.0	15.0	16.0
SSA	N80	1.0	1.0	10.0	10.0	12.0	13.0	12.0	13.0	8.0	10.0	14.0	20.0	14.0	15.0	13.0	18.3	30.0	31.0	15.0	15.0	14.0	14.0	15.0	16.0	12.0	13.0	10.0	11.0	12.0	13.0	22.0	22.0	22.0	25.0	11.2	18.0	6.0	9.3	8.0	11.0	15.0	16.0
SSA	N81	1.0	2.0	7.0	10.0	14.0	15.0	11.0	12.0	9.0	10.0	15.0	15.0	13.0	13.0	14.0	16.0	28.0	29.0	16.0	16.0	13.0	13.0	16.0	17.0	8.0	11.0	9.0	11.0	14.0	14.0	17.0	17.0	20.0	22.0	14.0	21.0	7.0	8.0	8.0	9.0	18.0	21.0
SSA	N82	1.0	2.0	10.0	10.0	13.0	15.0	11.0	12.0	11.0	12.0	13.0	19.0	12.0	13.0	16.0	16.3	31.0	31.0	15.0	15.0	11.0	11.3	14.0	17.0	12.0	12.0	11.0	12.0	13.0	15.0	17.0	17.0	18.0	28.0	17.0	35.0	6.0	6.0	8.0	9.0	15.0	18.0
SSA	N83	1.0	2.0	11.0	12.0	13.0	14.0	8.0	14.0	9.0	13.0	14.0	16.0	11.0	14.0	14.0	16.0	30.0	30.0	15.0	16.0	13.0	14.0	16.0	17.0	10.0	11.0	8.0	8.0	13.0	13.0	18.0	18.0	19.0	21.0	32.2	25.2	9.0	10.0	8.0	10.0	16.0	17.0
SSA	N84	1.0	2.0	10.0	12.0	13.0	14.0	8.0	8.0	11.0	11.0	17.0	20.0	12.2	14.0	13.0	16.3	30.0	32.0	15.0	15.0	14.0	15.0	17.0	17.0	9.0	11.0	9.0	12.0	8.0	14.0	17.0	17.0	21.0	25.0	16.2	30.2	8.0	903.0	10.0	11.0	16.0	16.0
SSA	N85	1.0	2.0	8.0	13.0	14.0	15.0	12.0	14.0	11.0	12.0	15.2	18.0	12.0	14.0	15.0	16.0	33.0	33.2	12.0	16.0	15.0	16.0	16.0	17.0	11.0	12.0	10.0	11.0	13.0	14.0	20.0	20.0	24.0	27.0	8.0	16.0	8.0	8.0	8.0	11.0	16.0	16.0
SSA	N86	1.0	2.0	10.0	11.0	15.0	16.0	8.0	8.0	10.0	11.0	14.0	15.0	13.0	15.0	16.0	17.0	28.0	31.2	15.0	16.0	11.0	12.0	16.0	16.0	11.0	12.0	11.0	12.0	10.0	15.0	18.0	18.0	20.0	23.0	19.0	23.2	6.0	7.0	8.0	10.0	14.0	17.0
SSA	N87	1.0	2.0	12.0	12.0	14.0	15.0	11.0	11.0	11.0	13.0	13.0	13.0	14.0	14.2	16.0	17.0	28.0	29.0	15.0	16.0	11.0	14.0	16.0	17.0	11.0	13.0	10.0	11.0	9.0	14.0	21.0	21.0	23.0	25.0	13.0	30.2	7.0	9.0	8.0	11.0	16.0	17.0
SSA	N88	1.0	2.0	10.0	12.0	14.0	14.0	8.0	12.0	9.0	13.0	18.0	20.0	14.0	15.0	16.0	16.3	31.0	31.2	15.0	16.0	11.0	11.3	14.0	17.0	10.0	12.0	12.0	13.0	14.0	15.0	18.0	18.0	21.0	22.0	19.0	27.2	6.0	8.0	9.0	11.0	16.0	17.0
SSA	N89	1.0	1.0	11.0	11.0	14.0	16.0	10.0	12.0	10.0	11.0	18.0	19.0	12.0	15.2	11.0	16.3	28.0	31.0	15.0	16.0	11.0	11.0	16.0	17.0	12.0	12.0	8.0	12.0	14.0	14.0	15.0	15.0	23.0	23.0	17.0	17.0	6.0	7.0	8.0	11.0	17.0	17.0
SSA	N90	1.0	2.0	11.0	13.0	12.0	17.0	11.0	12.0	9.0	11.0	18.0	20.0	13.0	14.0	12.0	16.0	29.0	31.2	16.0	16.0	11.0	14.0	15.0	15.0	12.0	13.0	10.0	10.0	11.0	12.0	18.0	18.0	17.0	22.0	15.0	27.2	8.0	9.0	7.0	9.0	17.0	17.0
SSA	N91	1.0	2.0	10.0	11.0	15.0	15.0	12.0	12.0	10.0	10.0	12.0	15.0	12.0	14.0	13.0	13.0	29.0	35.0	17.0	17.0	12.0	14.0	15.0	16.0	12.0	12.0	11.0	11.0	12.0	14.0	18.0	18.0	18.2	24.0	19.0	26.2	8.0	11.0	7.0	8.0	15.0	17.0
SSA	N92	1.0	1.0	9.0	12.0	12.0	12.0	12.0	12.0	8.0	10.0	16.0	18.0	11.0	13.0	14.0	16.0	28.0	28.0	16.0	16.0	11.0	14.0	16.0	18.0	10.0	10.0	9.0	10.0	14.0	15.0	15.0	15.0	24.0	27.0	17.0	27.2	7.0	8.0	9.0	9.0	15.0	17.0
SSA	N93	1.0	2.0	10.0	11.0	13.0	15.0	12.0	12.0	9.0	13.0	18.0	19.0	12.2	13.0	12.0	13.0	28.0	29.0	11.0	17.0	11.0	12.0	13.0	16.0	12.0	14.0	8.0	11.0	12.0	14.0	17.0	17.0	23.0	24.0	14.0	20.0	8.0	8.0	8.0	9.0	15.0	16.0
SSA	N94	1.0	2.0	10.0	10.0	12.0	14.0	11.0	11.0	9.0	12.0	15.0	17.0	13.0	14.0	13.0	16.3	30.0	30.2	12.0	15.0	10.0	12.0	15.0	15.0	10.0	12.0	11.0	12.0	12.0	14.0	16.0	16.0	20.0	23.0	17.0	24.2	9.3	9.3	8.0	10.0	15.0	16.0
SSA	N95	1.0	2.0	10.0	10.0	12.0	14.0	11.0	12.0	11.0	11.0	18.0	18.0	14.0	15.0	13.0	15.0	31.0	35.0	15.0	15.0	12.0	14.0	14.0	16.0	7.0	11.0	10.0	11.0	14.0	14.0	17.0	17.0	22.0	27.0	20.0	21.0	6.0	7.0	9.0	11.0	14.0	18.0
SSA	N96	1.0	2.0	10.0	12.0	12.0	15.0	12.0	13.0	9.0	12.0	15.0	15.2	12.0	14.0	14.0	15.3	30.0	36.0	12.0	15.0	14.0	15.0	14.0	15.0	10.0	10.0	10.0	11.0	14.0	16.0	17.0	17.0	22.0	28.0	27.2	28.2	6.0	6.0	8.0	9.0	14.0	16.0
SSA	N97	1.0	2.0	7.0	13.0	12.0	14.0	11.0	12.0	12.0	13.0	14.0	22.0	12.0	13.0	15.0	16.3	29.0	32.0	11.0	14.0	11.0	11.3	14.0	16.0	12.0	13.0	9.0	10.0	12.0	12.0	17.0	17.0	24.0	29.0	18.0	25.2	6.0	7.0	6.0	9.0	14.0	15.0
SSA	N98	1.0	2.0	9.0	10.0	14.0	16.0	11.0	13.0	9.0	11.0	14.0	19.0	12.0	12.2	14.0	14.0	30.0	31.2	17.0	17.0	11.0	11.0	16.0	16.0	8.0	12.0	10.0	12.3	13.0	15.0	19.0	19.0	21.0	23.0	14.0	26.2	7.0	7.0	8.0	9.0	15.0	17.0
SSA	N99	1.0	2.0	10.0	14.0	13.0	16.0	12.0	12.0	9.0	12.0	13.0	19.0	12.0	13.0	14.0	15.0	28.0	30.0	15.0	15.0	11.0	14.0	16.0	16.0	12.0	12.0	10.0	10.0	14.0	17.0	18.0	18.0	24.0	25.0	17.0	23.2	7.0	8.0	8.0	9.0	13.0	16.0
SSA	N100	1.0	7.0	10.0	12.0	13.0	14.0	12.0	14.0	9.0	11.0	15.0	18.0	12.0	13.0	14.0	16.3	29.0	31.2	11.0	15.0	11.3	11.3	15.0	17.0	11.0	13.0	10.0	12.0	14.0	15.0	16.0	16.0	23.0	24.3	18.0	18.0	7.0	9.0	9.0	10.0	17.0	19.0
SSA	N101	1.0	2.0	11.0	13.0	16.0	16.0	11.0	12.0	12.0	12.0	13.0	16.0	13.0	13.0	12.0	15.0	28.0	30.2	14.0	16.0	11.0	14.0	14.0	15.0	8.0	12.0	8.0	12.0	14.0	14.0	18.0	18.0	19.0	24.0	17.0	19.0	6.0	8.0	8.0	11.0	15.0	16.0
SSA	N102	1.0	2.0	11.0	12.0	14.0	15.0	12.0	12.0	11.0	13.0	19.0	21.0	11.0	16.2	14.0	15.0	28.0	31.2	11.0	17.0	11.0	14.0	15.0	16.0	10.0	13.0	10.0	12.0	12.0	13.0	17.0	17.0	23.0	23.0	20.0	28.2	7.0	7.0	8.0	11.0	16.0	18.0
SSA	N103	1.0	2.0	10.0	13.0	13.0	16.0	12.0	12.0	11.0	12.0	15.0	16.0	13.0	14.0	15.0	15.0	29.0	35.0	11.0	14.0	11.0	12.0	16.0	17.0	12.0	12.0	7.0	10.0	14.0	14.0	19.0	19.0	22.0	23.0	16.0	28.2	6.0	7.0	8.0	11.0	14.0	15.0
SSA	N104	1.0	2.0	10.0	11.0	14.0	15.0	12.0	13.0	9.0	14.0	15.0	19.0	13.0	14.0	14.0	17.0	29.0	30.0	11.0	15.0	14.0	14.0	15.0	17.0	11.0	12.0	8.0	10.0	13.0	14.0	17.0	17.0	22.0	29.0	15.0	22.0	6.0	6.0	9.0	9.0	18.0	20.0
SSA	N105	1.0	2.0	10.0	12.0	15.0	15.0	12.0	12.0	9.0	11.0	12.0	12.0	13.0	16.2	14.0	15.0	30.2	31.2	14.0	14.0	11.0	11.0	16.0	17.0	8.0	11.0	9.0	10.0	10.0	16.0	16.0	16.0	26.0	28.0	14.0	19.0	7.0	9.0	10.0	10.0	15.0	17.0
SSA	N106	1.0	1.0	7.0	12.0	15.0	17.0	11.0	13.0	11.0	12.0	18.0	19.0	11.2	13.2	14.0	14.0	29.0	30.0	15.0	17.0	11.3	14.0	17.0	17.0	12.0	12.0	8.0	10.0	13.0	14.0	19.0	19.0	25.0	26.0	18.0	18.0	9.0	9.0	8.0	11.0	11.0	18.0
SSA	N107	1.0	2.0	8.0	10.0	14.0	16.0	12.0	13.0	9.0	13.0	12.0	15.0	13.0	14.2	14.0	14.0	27.0	32.2	12.0	17.0	11.0	14.0	15.0	17.0	12.0	13.0	8.0	10.0	13.0	14.0	19.0	19.0	18.0	21.0	19.0	25.2	6.0	7.0	8.0	9.0	18.0	19.0
SSA	N108	1.0	1.0	11.0	12.0	14.0	16.0	11.0	12.0	8.0	9.0	16.0	21.0	11.0	11.0	13.0	15.0	28.0	30.0	12.0	12.0	11.0	15.0	14.0	16.0	12.0	13.0	8.0	10.0	12.0	13.0	17.0	17.0	21.0	22.0	15.0	21.0	7.0	9.0	6.0	8.0	17.0	17.0
SSA	N109	1.0	2.0	9.0	10.0	11.0	12.0	9.0	11.0	11.0	13.0	15.0	19.0	11.0	13.0	14.0	15.0	29.0	32.2	11.0	17.0	11.0	12.0	15.0	16.0	12.0	12.0	11.0	11.0	12.0	14.0	20.0	20.0	22.0	23.0	17.0	26.2	7.0	7.0	8.0	9.0	15.0	17.0
SSA	N110	1.0	2.0	13.0	13.0	14.0	14.0	11.0	11.0	11.0	12.0	14.0	18.0	13.0	13.0	14.0	15.0	27.0	28.0	15.0	15.0	12.0	15.0	14.0	17.0	8.0	12.0	9.0	12.0	13.0	13.0	17.0	17.0	21.0	24.0	19.0	24.2	8.0	8.0	11.0	11.0	15.0	16.0
SSA	N111	1.0	2.0	10.0	11.0	13.0	15.0	12.0	12.0	9.0	11.0	12.0	12.0	11.0	13.0	13.0	13.0	28.0	29.0	17.0	17.0	11.0	14.0	14.0	15.0	10.0	10.0	8.0	11.0	13.0	15.0	15.0	15.0	23.0	26.0	14.0	15.0	6.0	7.0	10.0	11.0	15.0	15.0
SSA	N112	1.0	2.0	10.0	11.0	12.0	13.0	12.0	14.0	10.0	13.0	13.0	14.0	12.2	15.0	13.0	17.3	28.0	29.0	16.0	17.0	11.0	14.0	15.0	16.0	11.0	11.0	8.0	10.0	13.0	14.0	20.0	20.0	20.0	22.0	14.0	22.2	7.0	7.0	8.0	12.0	17.0	20.0
SSA	N113	1.0	2.0	10.0	11.0	13.0	14.0	11.0	14.0	10.0	11.0	15.0	18.0	13.0	13.0	13.0	17.3	29.0	32.2	14.0	14.0	12.0	15.0	16.0	16.0	12.0	14.0	8.0	11.0	12.0	14.0	18.0	18.0	17.2	22.0	17.0	20.0	7.0	7.0	9.0	9.0	16.0	17.0
SSA	N114	1.0	2.0	11.0	12.0	15.0	15.0	11.0	13.0	11.0	11.0	16.0	22.0	12.2	13.0	14.0	14.0	30.0	34.2	12.0	17.0	11.0	11.0	16.0	18.0	12.0	12.0	10.0	1.0	13.0	14.0	17.0	17.0	20.0	26.0	11.2	18.0	7.0	7.0	8.0	8.0	16.0	18.0
SSA	N115	1.0	2.0	10.0	12.0	15.0	15.0	12.0	12.0	9.0	11.0	12.0	12.0	13.0	16.2	14.0	15.0	30.2	31.2	14.0	14.0	11.0	11.0	16.0	17.0	8.0	11.0	9.0	10.0	10.0	16.0	16.0	16.0	26.0	28.0	14.0	19.0	7.0	9.0	10.0	10.0	15.0	17.0
SSA	N116	1.0	2.0	10.0	11.0	13.0	15.0	8.0	12.0	9.0	11.0	18.0	18.0	12.0	13.0	13.0	15.0	29.0	32.2	15.0	15.0	14.0	14.0	15.0	16.0	12.0	13.0	8.0	10.0	13.0	13.0	20.0	20.0	19.0	23.0	16.0	26.2	6.0	8.0	9.0	10.0	16.0	16.0
SSA	N117	1.0	2.0	7.0	10.0	15.0	16.0	12.0	12.0	11.0	12.0	17.0	18.0	13.0	14.0	14.0	15.0	28.0	29.0	15.0	16.0	11.0	14.0	15.0	15.0	11.0	14.0	10.0	12.0	14.0	14.0	18.0	18.0	22.0	23.0	21.0	28.2	7.0	8.0	7.0	8.0	15.0	17.0
SSA	N118	1.0	2.0	10.0	11.0	12.0	13.0	12.0	12.0	11.0	11.0	13.0	15.0	12.0	13.0	12.0	14.0	29.0	30.0	11.0	12.0	11.0	12.0	17.0	18.0	12.0	13.0	8.0	8.0	14.0	16.0	16.0	16.0	17.2	24.0	17.0	22.2	8.0	9.0	6.0	9.0	17.0	19.0
SSA	N119	1.0	2.0	10.0	12.0	11.0	12.0	12.0	13.0	13.0	13.0	20.0	20.0	12.0	14.0	13.0	14.0	29.0	30.0	15.0	16.0	11.0	12.0	12.0	16.0	8.0	12.0	10.0	12.0	11.0	11.0	20.0	20.0	22.0	24.0	18.0	19.0	7.0	9.0	8.0	11.0	15.0	17.0
SSA	N120	1.0	2.0	8.0	12.0	15.0	16.0	12.0	12.0	11.0	12.0	15.0	16.0	13.0	16.2	13.0	15.0	30.0	32.2	15.0	15.0	11.0	14.0	15.0	16.0	11.0	13.0	10.0	10.0	14.0	16.0	19.0	19.0	19.0	25.0	20.0	20.0	7.0	9.0	8.0	8.0	14.0	20.0
SSA	N121	1.0	1.0	7.0	12.0	15.0	17.0	11.0	13.0	11.0	12.0	18.0	19.0	11.2	13.2	14.0	14.0	29.0	30.0	15.0	17.0	11.3	14.0	17.0	17.0	12.0	12.0	8.0	10.0	14.0	16.0	19.0	19.0	25.0	26.0	18.0	18.0	9.0	9.0	8.0	11.0	11.0	18.0
SSA	N122	1.0	2.0	8.0	10.0	14.0	16.0	12.0	13.0	9.0	9.0	15.0	19.0	13.0	14.2	14.0	14.0	27.0	32.2	12.0	17.0	11.0	14.0	15.0	17.0	12.0	13.0	8.0	10.0	14.0	14.0	19.0	19.0	18.0	21.0	19.0	25.2	7.0	7.0	8.0	9.0	18.0	19.0
SSA	N123	1.0	1.0	10.0	10.0	15.0	15.0	12.0	12.0	9.0	11.0	13.0	15.0	12.0	15.2	15.0	15.0	29.0	34.0	15.0	16.0	11.0	11.3	16.0	16.0	12.0	13.0	10.0	10.0	13.0	14.0	19.0	19.0	22.0	23.0	19.0	19.0	7.0	9.0	8.0	9.0	15.0	16.0
SSA	N124	1.0	2.0	10.0	12.0	12.0	12.0	8.0	13.0	9.0	11.0	16.0	17.0	14.0	15.0	16.0	18.3	29.0	29.0	15.0	15.0	12.0	14.0	16.0	16.0	11.0	11.0	8.0	11.0	15.0	15.0	20.0	20.0	23.0	24.0	26.2	26.2	6.0	7.0	9.0	9.0	17.0	18.0
SSA	N125	1.0	1.0	8.0	11.0	15.0	16.0	12.0	12.0	9.0	11.0	13.0	18.0	15.2	16.0	14.0	16.0	30.0	31.0	16.0	16.0	14.0	15.0	15.0	17.0	11.0	11.0	11.0	11.0	16.0	17.0	17.0	17.0	17.0	24.0	12.2	17.0	8.0	9.0	9.0	11.0	15.0	16.0
SSA	N126	1.0	1.0	11.0	13.0	13.0	13.0	11.0	11.0	8.0	13.0	16.0	19.0	14.0	17.2	11.0	13.0	30.0	31.0	11.0	11.0	14.0	14.0	15.0	17.0	11.0	11.0	10.0	11.0	11.0	14.0	18.0	18.0	20.0	27.0	20.0	26.2	7.0	8.0	8.0	10.0	16.0	17.0
SSA	N127	1.0	2.0	9.0	10.0	13.0	14.0	12.0	12.0	11.0	12.0	18.0	21.0	14.0	15.0	14.0	14.0	29.0	32.2	12.0	12.0	12.0	14.0	16.0	18.0	12.0	13.0	9.0	10.0	14.0	14.0	17.0	17.0	22.0	23.0	19.0	19.0	7.0	7.0	8.0	8.0	16.0	16.0
SSA	N128	1.0	2.0	10.0	11.0	13.0	15.0	11.0	13.0	12.0	12.0	20.0	20.0	12.0	13.2	16.3	17.3	24.3	30.0	12.0	16.0	11.0	14.0	17.0	18.0	11.0	13.0	10.0	11.0	14.0	16.0	17.0	17.0	22.0	24.0	14.2	26.2	7.0	10.0	8.0	8.0	16.0	17.0
SSA	N129	1.0	2.0	8.0	11.0	12.0	15.0	8.0	11.0	12.0	13.0	16.0	19.0	12.0	12.0	13.0	14.0	28.0	30.0	17.0	17.0	10.0	10.0	14.0	16.0	10.0	13.0	8.0	10.0	14.0	14.0	14.0	14.0	23.0	24.0	25.2	25.2	7.0	7.0	11.0	11.0	16.0	17.0
SSA	N130	1.0	2.0	11.0	12.0	12.0	14.0	7.0	14.0	16.0	19.0	22.0	23.0	14.0	15.0	14.0	14.0	28.0	29.0	8.0	15.0	14.0	15.0	14.0	16.0	12.0	13.0	10.0	10.0	13.0	14.0	19.0	19.0	22.0	23.0	18.0	22.0	6.0	7.0	8.0	8.0	16.0	18.0
SSA	N131	1.0	1.0	9.0	10.0	15.0	16.0	11.0	13.0	11.0	11.0	17.0	19.0	13.0	14.2	15.3	15.3	30.0	30.0	12.0	12.0	11.0	14.0	16.0	17.0	11.0	13.0	8.0	10.0	15.0	16.0	15.0	15.0	21.0	28.0	15.0	29.2	6.0	8.0	8.0	8.0	16.0	17.0
SSA	N132	1.0	2.0	9.0	11.0	13.0	14.0	8.0	11.0	11.0	12.0	13.0	18.0	12.0	13.0	16.0	17.3	31.0	32.0	16.0	17.0	13.0	14.0	15.0	16.0	12.0	13.0	10.0	11.0	12.0	16.0	17.0	17.0	22.0	22.0	24.2	27.2	9.0	9.0	8.0	10.0	15.0	15.0
SSA	N133	1.0	2.0	7.0	13.0	15.0	16.0	11.0	12.0	12.0	13.0	10.2	16.0	13.0	16.2	12.0	17.0	29.0	36.0	15.0	17.0	12.3	14.0	15.0	15.0	12.0	12.0	11.0	12.0	15.0	15.0	16.0	16.0	24.0	29.0	20.0	20.0	8.0	9.0	6.0	11.0	16.0	18.0
SSA	N134	1.0	2.0	11.0	12.0	13.0	14.0	12.0	13.0	9.0	12.0	15.0	21.0	10.0	12.0	14.0	14.0	28.0	29.0	17.0	17.0	11.0	14.0	16.0	16.0	11.0	12.0	9.0	9.0	14.0	15.0	17.0	17.0	21.0	25.0	20.0	20.0	7.0	9.0	9.0	9.0	17.0	18.0
SSA	N135	1.0	1.0	8.0	10.0	12.0	12.0	11.0	13.0	9.0	11.0	16.0	17.0	12.0	13.0	12.0	14.0	28.0	28.0	10.0	10.0	14.0	14.0	15.0	16.0	12.0	13.0	9.0	9.0	14.0	14.0	18.0	18.0	23.0	26.0	18.0	27.2	8.0	8.0	9.0	11.0	21.0	21.0
SSA	N136	1.0	2.0	12.0	12.0	12.0	15.0	9.0	11.0	12.0	12.0	17.0	19.0	13.0	13.0	13.0	14.0	28.0	31.2	15.0	15.0	11.0	13.0	15.0	16.0	12.0	12.0	9.0	10.0	14.0	15.0	18.0	18.0	24.0	28.0	17.0	22.2	8.0	9.0	8.0	9.0	16.0	18.0
SSA	N137	1.0	2.0	12.0	12.0	13.0	14.0	12.0	12.0	12.0	12.0	15.0	16.0	12.0	14.0	13.0	14.0	27.0	30.0	15.0	16.0	14.0	14.0	15.0	16.0	11.0	13.0	10.0	12.0	12.0	15.0	17.0	17.0	21.0	23.0	16.0	28.2	7.0	9.0	8.0	9.0	14.0	18.0
SSA	N138	1.0	1.0	12.0	13.0	13.0	16.0	12.0	13.0	10.0	12.0	18.0	19.0	13.0	13.0	12.0	13.0	29.0	29.0	11.0	17.0	11.0	12.0	16.0	17.0	10.0	12.0	10.0	11.0	12.0	15.0	20.1	20.1	17.2	24.0	15.0	15.0	8.0	10.0	8.0	8.0	17.0	21.0
SSA	N139	1.0	1.0	10.0	11.0	13.0	14.0	12.0	14.0	12.0	14.0	18.0	19.0	12.0	12.0	16.3	18.0	29.0	31.2	11.0	11.0	11.0	11.3	14.0	18.0	11.0	12.0	8.0	10.0	12.0	14.0	18.0	18.0	24.0	27.0	32.2	35.0	7.0	7.0	8.0	8.0	15.0	16.0
SSA	N140	1.0	1.0	10.0	12.0	15.0	16.0	10.0	12.0	12.0	13.0	14.0	16.0	13.0	13.2	12.0	16.0	28.0	33.2	11.0	18.0	12.0	14.0	17.0	18.0	11.0	13.0	8.0	8.0	12.0	15.0	18.3	18.3	20.0	24.0	15.0	32.2	7.0	7.0	6.0	11.0	14.0	17.0
SSA	N141	1.0	1.0	10.0	11.0	14.0	14.0	12.0	12.0	11.0	14.0	13.0	16.0	12.0	13.0	15.0	15.0	29.0	30.0	15.0	16.0	14.0	16.0	15.0	17.0	11.0	11.0	12.0	12.0	12.0	17.0	17.0	17.0	20.0	22.0	18.0	31.2	6.0	6.0	8.0	11.0	18.0	19.0
SSA	N142	1.0	1.0	10.0	11.0	13.0	13.0	11.0	12.0	12.0	12.0	11.0	16.0	12.0	13.0	12.0	15.0	32.0	32.2	14.0	15.0	10.0	11.3	14.0	18.0	10.0	13.0	10.0	10.0	13.0	15.0	17.0	17.0	22.0	23.0	13.0	17.0	7.0	7.0	7.0	11.0	15.0	16.0
SSA	N143	1.0	2.0	12.0	12.0	12.0	12.0	11.0	12.0	9.0	11.0	13.0	15.0	13.2	14.0	13.0	13.0	30.0	32.2	16.0	16.0	11.0	11.0	16.0	17.0	12.0	12.0	8.0	11.0	14.0	14.0	18.0	18.0	23.0	24.0	21.0	28.2	6.0	7.0	8.0	8.0	14.0	15.0
SSA	N144	1.0	1.0	10.0	12.0	16.0	16.0	11.0	13.0	12.0	12.0	12.0	14.0	13.0	15.2	16.0	16.3	29.0	30.0	15.0	15.0	14.0	14.0	15.0	18.0	9.0	13.0	9.0	10.0	11.0	13.0	18.0	18.0	22.0	23.0	14.0	16.0	6.0	9.0	8.0	8.0	14.0	15.0
SSA	N145	1.0	1.0	10.0	12.0	13.0	16.0	11.0	11.0	11.0	12.0	13.0	19.0	13.0	14.2	13.0	17.0	29.0	30.0	16.0	16.0	14.0	14.0	14.0	18.0	9.0	12.0	10.0	10.0	14.0	15.0	19.0	19.0	22.0	23.0	16.0	29.2	8.0	9.0	8.0	12.0	14.0	17.0
SSA	N146	1.0	1.0	10.0	11.0	14.0	15.0	10.0	11.0	8.0	12.0	17.0	20.0	13.0	13.0	13.0	14.0	31.0	31.2	16.0	16.0	11.0	14.0	17.0	18.0	12.0	12.0	9.0	10.0	13.0	15.0	20.0	20.0	22.0	22.0	16.0	20.0	6.0	7.0	8.0	8.0	16.0	17.0
SSA	N147	1.0	1.0	11.0	12.0	14.0	16.0	11.0	12.0	10.0	12.0	12.0	14.0	13.0	15.0	11.0	16.0	29.0	29.0	15.0	16.0	11.0	15.0	14.0	15.0	10.0	12.0	10.0	12.0	14.0	15.0	21.0	21.0	22.0	26.0	20.0	29.2	6.0	6.0	8.0	9.0	16.0	18.0
SSA	N148	1.0	2.0	10.0	11.0	10.0	15.0	11.0	12.0	11.0	11.0	13.0	15.0	13.0	14.2	13.0	16.0	28.0	29.0	15.0	17.0	10.0	12.0	15.0	16.0	13.0	14.0	8.0	12.0	12.0	16.0	19.0	19.0	22.0	23.0	16.0	32.2	7.0	9.0	9.0	11.0	15.0	17.0
SSA	N149	1.0	1.0	12.0	12.0	13.0	16.0	13.0	13.0	9.0	11.0	16.0	16.0	11.0	14.0	11.0	13.0	29.0	32.2	10.0	11.0	10.0	14.0	15.0	16.0	12.0	13.0	10.0	10.0	12.0	12.0	19.0	19.0	19.0	24.0	14.2	30.2	7.0	8.0	9.0	9.0	13.0	17.0
SSA	N150	1.0	2.0	8.0	11.0	14.0	14.0	11.0	12.0	9.0	12.0	17.0	19.0	11.0	13.2	15.3	16.0	31.0	31.2	17.0	17.0	11.0	14.0	15.0	16.0	12.0	13.0	7.0	10.0	12.0	15.0	15.0	15.0	22.0	22.0	16.0	21.0	7.0	8.0	9.0	11.0	16.0	19.0
SSA	N151	1.0	1.0	12.0	12.0	13.0	16.0	13.0	13.0	11.0	12.0	16.0	16.0	14.0	14.0	13.0	16.3	32.2	35.0	11.0	16.0	10.0	12.0	15.0	16.0	12.0	13.0	10.0	11.0	12.0	12.0	16.0	16.0	21.0	24.0	17.0	30.2	9.0	9.0	8.0	9.0	13.0	15.0
SSA	N152	1.0	2.0	8.0	11.0	15.0	15.0	12.0	12.0	8.0	9.0	12.0	15.0	12.0	14.0	15.0	16.3	28.0	29.0	14.0	16.0	10.0	14.0	16.0	17.0	12.0	13.0	10.0	10.0	13.0	14.0	19.0	19.0	20.0	23.0	20.0	26.2	7.0	7.0	9.0	11.0	17.0	17.0
SSA	N153	1.0	2.0	12.0	12.0	14.0	15.0	12.0	14.0	10.0	12.0	14.0	17.0	14.2	15.2	11.0	13.0	29.0	29.0	11.0	14.0	14.0	15.0	15.0	16.0	11.0	12.0	8.0	11.0	13.0	15.0	19.0	19.0	21.0	22.0	15.0	18.0	7.0	9.0	9.0	12.0	15.0	18.0
SSA	N154	1.0	2.0	8.0	10.0	11.0	15.0	12.0	12.0	10.0	10.0	15.0	18.0	12.0	13.0	15.0	16.0	28.0	36.0	15.0	18.0	11.3	13.0	16.0	18.0	12.0	14.0	11.0	12.0	14.0	14.0	18.0	18.0	22.0	24.0	15.0	21.2	8.0	9.0	9.0	10.0	17.0	17.0
SSA	N155	1.0	2.0	8.0	10.0	14.0	15.0	11.0	13.0	10.0	10.0	17.0	19.0	12.0	13.0	16.3	17.0	29.0	30.0	16.0	17.0	10.0	11.0	16.0	17.0	11.0	12.0	8.0	9.0	11.0	11.0	19.0	19.0	23.0	27.0	16.0	17.0	7.0	8.0	7.0	10.0	16.0	18.0
SSA	N156	1.0	2.0	7.0	11.0	14.0	14.0	12.0	12.0	11.0	11.0	13.0	15.0	10.0	12.0	14.0	15.0	28.0	30.0	14.0	17.0	11.0	13.0	15.0	15.0	12.0	12.0	10.0	10.0	11.0	14.0	17.0	17.0	22.0	23.0	13.0	16.0	6.0	9.3	8.0	11.0	14.0	16.0
SSA	N157	1.0	2.0	10.0	10.0	12.0	13.0	11.0	13.0	9.0	11.0	12.0	16.0	11.0	12.2	11.0	13.0	30.0	31.0	15.0	17.0	12.0	14.0	16.0	17.0	11.0	12.0	10.0	10.0	13.0	14.0	18.0	18.0	22.0	26.0	18.0	29.2	8.0	9.3	8.0	10.0	16.0	16.0
SSA	N158	1.0	2.0	12.0	12.0	12.0	15.0	12.0	13.0	11.0	13.0	16.0	22.0	13.0	14.0	11.0	17.3	30.0	31.0	15.0	16.0	11.0	14.0	14.0	17.0	12.0	13.0	10.0	11.0	14.0	16.0	15.0	15.0	24.0	25.0	20.0	29.2	5.0	8.0	8.0	11.0	15.0	17.0
SSA	N159	1.0	2.0	11.0	11.0	9.0	13.0	11.0	12.0	9.0	11.0	15.0	15.0	11.0	13.0	13.0	16.3	29.0	30.2	14.0	17.0	11.3	12.0	15.0	18.0	8.0	12.0	9.0	12.0	15.0	15.0	18.0	18.0	23.0	23.0	26.2	32.2	8.0	9.0	6.0	10.0	14.0	16.0
SSA	N160	1.0	1.0	7.0	10.0	12.0	13.0	12.0	12.0	9.0	11.0	13.0	18.0	13.0	14.2	13.0	15.0	30.0	35.0	14.0	19.0	12.0	14.0	15.0	16.0	11.0	13.0	10.0	11.0	12.0	15.0	17.0	17.0	23.0	24.0	19.0	28.2	6.0	7.0	10.0	12.0	13.0	15.0
SSA	N161	1.0	2.0	8.0	9.0	13.0	16.0	12.0	13.0	9.0	11.0	13.0	16.0	13.0	14.2	14.0	16.0	28.0	28.0	11.0	12.0	11.0	11.0	16.0	16.0	8.0	13.0	10.0	10.0	14.0	16.0	17.1	17.1	22.0	23.0	18.0	27.2	9.0	9.0	8.0	8.0	16.0	18.0
SSA	N162	1.0	2.0	10.0	10.0	13.0	13.0	9.0	11.0	9.0	12.0	18.0	21.0	14.0	14.0	16.0	17.0	28.0	31.0	17.0	17.0	11.0	11.0	14.0	17.0	11.0	12.0	9.0	11.0	13.0	14.0	19.0	19.0	23.0	24.0	17.0	28.2	8.0	9.0	6.0	8.0	15.0	15.0
SSA	N163	1.0	2.0	9.0	12.0	14.0	16.0	11.0	11.0	11.0	11.0	15.0	15.0	12.0	13.0	15.0	17.3	30.0	32.0	17.0	17.0	11.0	11.3	14.0	16.0	8.0	13.0	11.0	11.0	14.0	15.0	17.1	17.1	23.0	25.0	15.0	29.2	9.0	9.0	9.0	11.0	15.0	17.0
SSA	N164	1.0	2.0	9.0	11.0	13.0	15.0	11.0	13.0	11.0	12.0	16.0	16.0	12.0	13.0	15.0	16.0	29.0	37.0	15.0	17.0	11.3	14.0	14.0	18.0	12.0	13.0	10.0	10.0	13.0	14.0	16.0	16.0	22.0	25.0	23.0	27.2	7.0	9.3	8.0	11.0	16.0	18.0
SSA	N165	1.0	2.0	8.0	11.0	14.0	15.0	12.0	12.0	9.0	10.0	16.0	19.0	12.0	13.0	14.0	15.0	28.0	32.2	15.0	17.0	12.0	14.0	16.0	18.0	11.0	13.0	8.0	12.0	11.0	13.0	15.0	15.0	21.0	22.0	14.0	26.2	7.0	9.0	8.0	9.0	13.0	15.0
SSA	N166	1.0	2.0	11.0	12.0	13.0	14.0	11.0	12.0	11.0	11.0	16.0	20.0	12.0	12.2	15.0	15.0	29.0	35.0	15.0	17.0	10.0	11.0	15.0	15.0	12.0	13.0	10.0	10.0	13.0	15.0	17.0	17.0	22.0	24.0	18.0	24.2	6.0	9.0	8.0	9.0	15.0	17.0
SSA	N167	1.0	1.0	7.0	11.0	12.0	14.0	11.0	12.0	11.0	12.0	16.0	18.0	12.0	13.0	14.0	16.0	28.0	30.0	11.0	14.0	12.0	14.0	14.0	16.0	13.0	13.0	10.0	12.0	14.0	15.0	17.0	17.0	24.0	25.0	15.0	19.2	6.0	8.0	8.0	10.0	16.0	17.0
SSA	N168	1.0	2.0	8.0	12.0	13.0	14.0	11.0	13.0	8.0	12.0	18.0	18.0	14.0	15.2	14.0	14.0	30.0	33.2	15.0	17.0	11.0	11.0	15.0	16.0	12.0	13.0	8.0	10.0	12.0	12.0	17.0	17.0	22.0	26.0	20.0	20.0	7.0	8.0	8.0	10.0	16.0	16.0
SSA	N169	1.0	2.0	7.0	10.0	13.0	14.0	10.0	12.0	9.0	14.0	16.0	20.0	13.0	13.0	14.0	15.0	28.0	31.0	11.0	15.0	11.0	11.0	15.0	15.0	10.0	11.0	8.0	8.0	15.0	15.0	16.0	16.0	21.0	23.0	18.0	20.0	6.0	7.0	8.0	8.0	16.0	18.0
SSA	N170	1.0	1.0	12.0	12.0	14.0	15.0	11.0	13.0	10.0	13.0	14.0	16.0	12.2	15.2	15.0	16.3	28.0	28.0	11.0	16.0	12.0	14.0	14.0	16.0	8.0	13.0	10.0	11.0	13.0	14.0	20.0	20.0	21.0	25.0	17.0	20.0	6.0	9.0	8.0	8.0	14.0	20.0
SSA	N171	1.0	2.0	11.0	11.0	12.0	12.0	12.0	12.0	11.0	11.0	15.0	19.0	13.0	16.2	14.0	15.0	28.0	32.2	15.0	16.0	11.0	12.0	13.0	18.0	10.0	11.0	10.0	11.0	14.0	16.0	17.0	17.0	25.0	26.0	17.0	19.0	7.0	8.0	8.0	11.0	14.0	15.0
SSA	N172	1.0	2.0	7.0	11.0	12.0	13.0	12.0	12.0	8.0	10.0	16.0	20.0	13.0	14.0	15.3	17.3	32.2	32.2	11.0	17.0	11.0	12.0	16.0	17.0	10.0	12.0	8.0	10.0	12.0	14.0	18.0	18.0	22.0	22.0	14.0	19.0	7.0	9.0	9.0	10.0	16.0	18.0
SSA	N173	1.0	2.0	10.0	12.0	12.0	14.0	11.0	11.0	9.0	11.0	16.0	17.0	13.2	14.0	16.0	16.3	27.0	29.0	16.0	16.0	11.0	13.0	16.0	17.0	12.0	13.0	8.0	10.0	11.0	12.0	20.0	20.0	24.0	27.0	16.0	17.0	6.3	8.3	11.0	11.0	16.0	16.0
SSA	N174	1.0	2.0	9.0	12.0	13.0	16.0	10.0	13.0	10.0	14.0	17.0	19.0	13.0	14.0	14.0	16.0	28.0	33.2	15.0	17.0	11.0	15.0	16.0	17.0	9.0	10.0	8.0	10.0	14.0	15.0	13.0	13.0	22.0	26.0	18.0	31.2	6.0	6.0	9.0	11.0	19.0	19.0
SSA	N175	1.0	2.0	11.0	12.0	12.0	13.0	11.0	12.0	8.0	12.0	16.0	18.0	13.2	15.2	14.0	15.0	28.0	28.0	12.0	16.0	12.0	13.0	16.0	16.0	11.0	12.0	8.0	12.0	14.0	15.0	17.0	17.0	19.0	24.0	19.0	25.2	7.0	7.0	8.0	8.0	16.0	17.0
SSA	N176	1.0	2.0	10.0	11.0	14.0	14.0	12.0	12.0	9.0	9.0	17.0	19.0	13.0	15.2	15.0	15.0	28.0	29.0	17.0	17.0	11.0	11.0	15.0	17.0	12.0	12.0	10.0	12.0	12.0	14.0	18.0	18.0	23.0	25.0	19.0	27.2	7.0	9.3	7.0	8.0	15.0	18.0
SSA	N177	1.0	2.0	10.0	12.0	12.0	12.0	11.0	12.0	13.0	13.0	14.0	19.0	13.0	14.0	14.0	14.0	28.0	32.0	11.0	15.0	12.0	12.0	16.0	17.0	8.0	13.0	9.0	10.0	14.0	16.0	17.0	17.0	22.0	22.0	15.0	15.0	7.0	9.0	8.0	9.0	15.0	18.0
SSA	N178	1.0	2.0	11.0	12.0	12.0	13.0	11.0	14.0	10.0	12.0	18.0	20.0	14.0	14.2	13.0	16.3	30.0	32.2	15.0	17.0	10.0	12.0	15.0	17.0	12.0	12.0	8.0	12.0	12.0	16.0	16.0	16.0	22.0	24.0	17.0	28.2	7.0	8.0	6.0	6.0	15.0	17.0
SSA	N179	1.0	2.0	12.0	13.0	13.0	13.0	11.0	12.0	9.0	9.0	17.0	19.0	12.0	13.0	13.0	14.0	28.0	30.0	15.0	15.0	11.0	14.0	15.0	15.0	12.0	13.0	8.0	10.0	15.0	16.0	18.0	18.0	22.0	27.0	20.0	21.0	7.0	8.0	8.0	8.0	16.0	16.0
SSA	N180	1.0	2.0	9.0	9.0	12.0	14.0	12.0	13.0	11.0	12.0	16.0	20.0	13.2	15.2	13.0	15.0	31.2	31.2	11.0	11.0	11.3	14.0	15.0	16.0	12.0	13.0	8.0	8.0	13.0	15.0	15.0	15.0	25.0	27.0	17.0	17.0	7.0	9.0	9.0	9.0	15.0	20.0
SSA	N181	1.0	2.0	9.0	10.0	12.0	15.0	11.0	12.0	11.0	11.0	16.0	18.0	13.0	15.0	15.0	15.0	30.0	30.0	11.0	11.0	12.0	12.0	15.0	17.0	8.0	12.0	8.0	8.0	14.0	14.0	17.0	17.0	23.0	23.0	19.0	26.2	7.0	9.0	6.0	7.0	16.0	18.0
SSA	N182	1.0	2.0	11.0	11.0	13.0	15.0	12.0	14.0	13.0	13.0	16.0	17.0	11.0	14.0	12.0	15.0	29.0	29.0	12.0	16.0	13.0	13.0	17.0	18.0	8.0	13.0	8.0	10.0	14.0	15.0	18.0	18.0	19.0	25.0	16.0	18.2	9.3	10.0	9.0	10.0	16.0	18.0
SSA	N183	1.0	2.0	8.0	12.0	14.0	14.0	13.0	13.0	9.0	12.0	12.0	17.0	13.0	14.2	11.0	12.0	29.0	32.2	14.0	16.0	11.0	12.3	15.0	16.0	12.0	13.0	10.0	12.0	15.0	16.0	20.0	20.0	22.0	22.0	16.0	18.0	7.0	7.0	8.0	8.0	16.0	16.0
SSA	N184	1.0	2.0	8.0	11.0	14.0	15.0	11.0	13.0	10.0	12.0	11.0	14.0	12.0	14.0	13.0	16.0	30.0	30.0	17.0	17.0	11.0	14.0	16.0	16.0	12.0	13.0	8.0	10.0	13.0	14.0	15.0	15.0	23.0	29.0	19.0	24.2	7.0	8.0	7.0	11.0	16.0	17.0
SSA	N185	1.0	2.0	8.0	12.0	13.0	14.0	11.0	12.0	9.0	10.0	16.0	19.0	12.0	13.2	13.0	16.3	30.0	31.2	14.0	17.0	11.0	14.0	16.0	16.0	12.0	13.0	8.0	10.0	11.0	14.0	15.0	15.0	21.0	24.0	14.2	15.0	7.0	8.0	6.0	11.0	17.0	17.0
SSA	N186	1.0	1.0	11.0	11.0	11.0	17.0	11.0	13.0	13.0	13.0	16.0	18.0	13.0	14.0	14.0	15.0	28.0	29.0	15.0	17.0	11.0	14.0	17.0	18.0	11.0	11.0	10.0	12.0	13.0	13.0	15.0	15.0	23.0	23.0	14.0	26.2	5.0	8.0	8.0	8.0	16.0	18.0
SSA	N187	1.0	2.0	8.0	12.0	12.0	13.0	12.0	13.0	9.0	12.0	19.0	19.0	12.0	12.0	14.0	15.0	30.0	32.2	15.0	17.0	14.0	14.0	16.0	17.0	11.0	12.0	12.0	12.0	12.0	14.0	17.0	17.0	23.0	23.0	13.0	24.2	8.0	9.0	8.0	10.0	17.0	18.0
SSA	N188	1.0	1.0	11.0	12.0	14.0	15.0	11.0	12.0	9.0	10.0	14.0	17.0	12.0	14.0	13.0	16.0	30.0	32.2	11.0	15.0	11.0	11.0	15.0	16.0	9.0	12.0	10.0	11.0	12.0	15.0	18.0	18.0	22.0	25.0	21.0	25.2	6.0	9.3	9.0	11.0	15.0	16.0
SSA	N189	1.0	1.0	10.0	10.0	14.0	16.0	12.0	14.0	8.0	11.0	13.0	13.0	13.0	13.2	14.0	16.3	28.0	28.0	15.0	16.0	11.0	14.0	15.0	15.0	12.0	12.0	8.0	10.0	13.0	15.0	20.0	20.0	24.0	26.0	19.0	22.2	6.0	7.0	8.0	9.0	15.0	16.0
SSA	N190	1.0	2.0	8.0	11.0	14.0	14.0	11.0	12.0	9.0	9.0	14.0	22.0	13.0	14.0	11.0	16.0	29.0	33.2	12.0	17.0	11.0	12.0	12.0	15.0	9.0	12.0	8.0	8.0	9.0	13.0	18.0	18.0	19.0	25.0	15.0	16.0	7.0	7.0	8.0	11.0	16.0	18.0
SSA	N191	1.0	1.0	8.0	9.0	14.0	15.0	11.0	12.0	9.0	10.0	15.0	17.0	13.0	14.2	14.0	17.3	28.0	31.2	10.0	17.0	11.0	11.0	16.0	16.0	8.0	11.0	11.0	12.0	14.0	14.0	15.0	15.0	24.0	25.0	13.2	17.0	7.0	7.0	8.0	9.0	18.0	18.0
SSA	N192	1.0	1.0	11.0	12.0	11.0	16.0	12.0	14.0	9.0	9.0	16.0	16.0	15.0	15.0	14.0	14.0	30.0	31.0	15.0	15.0	10.0	12.0	14.0	16.0	8.0	11.0	10.0	11.0	14.0	15.0	20.0	20.0	24.0	26.0	24.2	28.2	7.0	8.0	8.0	9.0	16.0	17.0
SSA	N193	1.0	1.0	11.0	12.0	11.0	12.0	12.0	12.0	9.0	13.0	15.0	19.0	13.0	13.0	11.0	14.0	28.0	31.0	11.0	15.0	14.0	14.0	15.0	17.0	11.0	13.0	8.0	9.0	12.0	13.0	17.0	17.0	22.0	26.0	14.0	29.2	7.0	8.0	9.0	11.0	16.0	16.0
SSA	N194	1.0	1.0	7.0	12.0	12.0	13.0	12.0	13.0	11.0	11.0	13.0	18.0	13.0	13.0	11.0	14.0	27.0	30.0	16.0	16.0	11.0	11.3	16.0	16.0	13.0	13.0	10.0	12.0	13.0	15.0	17.0	17.0	26.0	27.0	20.0	24.0	7.0	7.0	9.0	11.0	18.0	18.0
SSA	N195	1.0	1.0	7.0	12.0	12.0	13.0	12.0	13.0	9.0	9.0	13.0	18.0	13.0	13.0	11.0	14.0	27.0	30.0	16.0	16.0	11.0	11.3	16.0	16.0	13.0	13.0	10.0	12.0	13.0	15.0	17.0	17.0	26.0	27.0	20.0	21.0	7.0	7.0	9.0	11.0	18.0	18.0
SSA	N196	1.0	2.0	7.0	8.0	12.0	12.0	11.0	11.0	9.0	9.0	16.0	16.0	11.0	12.0	12.0	15.0	30.0	35.0	15.0	17.0	11.0	14.0	12.0	16.0	10.0	12.0	10.0	11.0	14.0	14.0	16.0	16.0	24.0	24.0	19.0	27.2	7.0	9.0	6.0	8.0	14.0	16.0
SSA	N197	1.0	2.0	12.0	12.0	13.0	15.0	12.0	12.0	11.0	11.0	17.0	19.0	12.0	17.2	14.0	15.0	29.0	30.0	15.0	17.0	11.0	14.0	15.0	16.0	11.0	13.0	9.0	10.0	10.0	14.0	15.0	15.0	20.0	22.0	18.0	20.0	8.0	9.3	9.0	11.0	16.0	19.0
SSA	N198	1.0	1.0	9.0	11.0	12.0	12.0	12.0	13.0	9.0	11.0	16.0	17.0	12.0	12.0	13.0	15.0	30.2	35.0	12.0	14.0	11.0	11.3	16.0	16.0	8.0	14.0	10.0	11.0	12.0	15.0	18.0	18.0	24.0	25.0	19.0	21.0	7.0	9.0	7.0	9.0	16.0	17.0
SSA	N199	1.0	2.0	10.0	11.0	12.0	15.0	11.0	12.0	11.0	13.0	18.0	20.0	13.0	13.0	15.0	16.3	28.0	36.0	11.0	15.0	11.0	14.0	15.0	16.0	11.0	13.0	8.0	12.0	13.0	16.0	15.0	15.0	22.0	24.0	18.0	19.0	7.0	9.0	6.0	9.0	14.0	16.0
SSA	N200	1.0	1.0	11.0	11.0	13.0	14.0	12.0	13.0	13.0	13.0	16.0	18.0	13.0	13.0	15.0	16.0	29.0	32.2	12.0	17.0	13.0	14.0	15.0	17.0	12.0	13.0	10.0	11.0	16.0	17.0	18.0	18.0	20.0	23.0	21.2	29.2	9.3	10.0	8.0	8.0	16.0	17.0
SSA	N201	1.0	2.0	9.0	10.0	14.0	15.0	12.0	12.0	9.0	12.0	15.0	16.0	14.0	14.0	15.0	18.3	28.0	28.0	17.0	17.0	11.0	11.0	14.0	16.0	10.0	11.0	11.0	11.0	13.0	13.0	16.0	16.0	22.0	28.0	16.2	19.0	8.0	9.0	9.0	10.0	15.0	16.0
SSA	N202	1.0	2.0	12.0	12.0	14.0	16.0	12.0	13.0	10.0	12.0	16.0	20.0	14.0	14.0	10.0	16.3	28.0	29.0	15.0	16.0	13.0	14.0	15.0	17.0	7.0	12.0	8.0	12.0	12.0	14.0	16.0	16.0	24.0	25.0	17.0	20.0	9.0	9.3	9.0	10.0	16.0	17.0
SSA	N203	1.0	2.0	12.0	12.0	15.0	15.0	11.0	14.0	11.0	11.0	14.0	18.0	11.0	14.0	14.0	15.0	29.0	32.2	15.0	17.0	11.0	13.0	15.0	17.0	10.0	12.0	11.0	13.0	14.0	14.0	18.0	18.0	22.0	25.0	26.2	27.2	7.0	9.0	6.0	9.0	14.0	16.0
SSA	N204	1.0	2.0	7.0	12.0	14.0	14.0	10.0	10.0	9.0	11.0	17.0	18.0	12.0	12.2	15.0	16.3	29.0	31.0	14.0	15.0	14.0	14.0	14.0	14.0	13.0	13.0	8.0	12.0	13.3	13.3	17.0	17.0	21.0	24.0	22.2	27.2	7.0	7.0	8.0	11.0	16.0	18.0
SSA	N205	1.0	2.0	11.0	13.0	13.0	15.0	11.0	12.0	9.0	12.0	16.0	16.0	12.2	12.2	14.0	16.0	27.0	29.0	14.0	17.0	11.0	11.0	15.0	15.0	8.0	13.0	8.0	12.0	13.0	17.0	17.0	17.0	22.0	22.0	26.2	29.2	7.0	8.0	8.0	11.0	16.0	17.0
SSA	N206	1.0	2.0	8.0	10.0	13.0	15.0	11.0	11.0	11.0	12.0	16.0	17.0	13.0	13.0	15.0	16.3	30.0	30.0	15.0	16.0	11.0	14.0	14.0	16.0	11.0	11.0	10.0	10.0	13.0	16.0	18.0	18.0	21.0	24.0	27.2	27.2	8.0	8.0	9.0	9.0	15.0	19.0
SSA	N207	1.0	2.0	12.0	12.0	13.0	15.0	12.0	13.0	8.0	9.0	19.0	20.0	10.0	14.0	15.0	16.3	28.0	32.2	10.0	15.0	11.3	14.0	14.0	15.0	12.0	13.0	10.0	11.0	14.0	15.0	18.0	18.0	21.0	25.0	20.0	26.2	7.0	8.0	11.0	11.0	15.0	16.0
SSA	N208	1.0	2.0	10.0	11.0	16.0	16.0	11.0	12.0	10.0	12.0	16.0	18.0	10.0	13.2	11.0	14.0	30.0	31.0	16.0	17.0	10.0	10.0	16.0	18.0	11.0	12.0	8.0	11.0	12.0	15.0	17.0	17.0	21.0	24.0	14.0	16.0	8.0	9.3	8.0	11.0	17.0	18.0
SSA	N209	1.0	2.0	8.0	11.0	12.0	12.0	12.0	12.0	10.0	10.0	18.0	19.0	13.0	14.0	15.3	16.0	28.0	31.2	10.0	15.0	11.0	13.0	15.0	16.0	12.0	13.0	8.0	11.0	9.0	16.0	18.0	18.0	23.0	27.0	16.0	19.0	7.0	7.0	8.0	9.0	15.0	15.0
SSA	N210	1.0	2.0	12.0	12.0	15.0	16.0	11.0	12.0	11.0	13.0	12.0	18.0	12.2	13.0	14.0	15.0	28.0	31.2	12.0	17.0	11.0	11.3	16.0	17.0	13.0	13.0	8.0	12.0	14.0	15.0	18.0	18.0	19.2	25.0	25.2	29.2	7.0	8.0	9.0	12.0	15.0	19.0
SSA	N211	1.0	2.0	9.0	11.0	13.0	14.0	11.0	11.0	13.0	13.0	13.0	16.0	11.0	15.2	13.0	14.0	30.0	32.2	14.0	16.0	11.0	11.0	15.0	16.0	8.0	8.0	8.0	11.0	13.0	14.0	20.0	20.0	23.0	24.0	17.0	21.0	7.0	8.0	9.0	11.0	15.0	16.0
SSA	N212	1.0	2.0	10.0	13.0	13.0	13.0	11.0	12.0	10.0	13.0	15.0	20.0	12.2	15.0	13.0	14.3	28.0	31.2	11.0	14.0	11.0	11.0	16.0	17.0	12.0	12.0	8.0	9.0	13.0	14.0	18.0	18.0	22.0	26.0	14.0	20.0	6.0	7.0	8.0	9.0	16.0	17.0
SSA	N213	1.0	1.0	11.0	12.0	13.0	13.0	12.0	12.0	11.0	11.0	16.0	19.0	11.0	13.0	15.0	16.3	28.0	30.0	10.0	11.0	13.0	14.0	17.0	17.0	12.0	13.0	8.0	11.0	14.0	14.0	17.0	17.0	22.0	22.0	13.0	28.0	7.0	8.0	8.0	10.0	14.0	19.0
SSA	N214	1.0	1.0	7.0	13.0	13.0	14.0	11.0	12.0	13.0	13.0	18.0	20.0	11.0	13.0	14.0	14.0	32.2	35.0	17.0	17.0	10.0	10.0	15.0	17.0	11.0	12.0	8.0	8.0	13.0	15.0	18.0	18.0	22.0	23.0	21.0	26.2	7.0	9.0	9.0	10.0	15.0	17.0
SSA	N215	1.0	1.0	9.0	10.0	12.0	17.0	11.0	11.0	12.0	14.0	14.0	16.0	14.0	15.0	15.0	16.3	32.0	32.2	15.0	17.0	11.0	13.0	16.0	18.0	10.0	12.0	11.0	12.0	15.0	15.0	15.0	15.0	23.0	23.0	18.0	26.2	6.0	8.0	9.0	11.0	16.0	19.0
SSA	N216	1.0	2.0	8.0	12.0	14.0	14.0	10.0	11.0	12.0	14.0	17.0	18.0	13.0	14.0	16.0	17.0	32.2	32.2	15.0	17.0	13.0	14.0	16.0	16.0	10.0	12.0	10.0	11.0	13.0	14.0	15.0	15.0	19.0	24.0	15.0	19.0	7.0	8.0	11.0	11.0	16.0	17.0
SSA	N217	1.0	2.0	11.0	12.0	13.0	16.0	12.0	13.0	10.0	12.0	13.0	19.0	13.0	15.2	11.0	13.0	28.0	30.0	17.0	18.0	11.0	11.0	14.0	15.0	12.0	13.0	8.0	10.0	13.0	13.0	18.0	18.0	22.0	26.0	26.2	27.2	7.0	8.0	10.0	11.0	16.0	18.0
SSA	N218	1.0	1.0	12.0	13.0	15.0	15.0	11.0	13.0	8.0	10.0	17.0	18.0	13.0	14.0	14.0	15.0	29.0	29.0	11.0	17.0	11.0	11.3	16.0	16.0	11.0	13.0	8.0	11.0	12.0	14.0	18.0	18.0	22.0	22.0	19.0	27.2	8.0	10.0	9.0	11.0	15.0	16.0
SSA	N219	1.0	1.0	12.0	12.0	12.0	14.0	8.0	12.0	12.0	13.0	19.0	20.0	15.0	15.2	14.0	16.3	30.0	35.0	17.0	17.0	11.0	12.0	17.0	17.0	10.0	12.0	11.0	12.0	11.0	13.0	17.0	17.0	18.2	19.0	16.0	25.2	7.0	8.0	8.0	10.0	14.0	17.0
SSA	N220	1.0	1.0	11.0	12.0	14.0	16.0	12.0	12.0	10.0	13.0	16.0	20.0	12.0	12.2	12.0	16.0	29.0	35.0	15.0	17.0	11.0	12.0	15.0	18.0	13.0	13.0	11.0	13.0	13.0	14.0	20.0	20.0	22.0	23.0	19.0	26.2	9.0	9.3	8.0	11.0	11.0	15.0
SSA	N221	1.0	2.0	8.0	10.0	13.0	15.0	11.0	12.0	12.0	12.0	17.0	21.0	13.0	13.2	11.0	15.0	29.0	31.0	15.0	15.0	11.0	14.0	15.0	17.0	8.0	12.0	10.0	10.0	13.0	15.0	21.0	21.0	10.0	21.0	11.2	27.2	8.0	9.0	8.0	11.0	15.0	20.0
SSA	N222	1.0	2.0	10.0	12.0	13.0	14.0	12.0	13.0	11.0	13.0	16.0	19.0	12.2	13.2	13.0	15.0	28.0	30.0	13.0	15.0	12.0	14.0	15.0	17.0	12.0	13.0	10.0	11.0	13.0	14.0	16.0	16.0	20.0	24.0	21.0	26.2	7.0	8.0	6.0	10.0	14.0	17.0
SSA	N223	1.0	2.0	10.0	10.0	14.0	15.0	12.0	12.0	11.0	12.0	16.0	17.0	13.0	13.0	12.0	15.0	30.0	32.2	15.0	16.0	11.0	12.0	15.0	16.0	8.0	12.0	9.0	11.0	13.0	13.0	15.0	15.0	22.0	25.0	16.0	18.0	7.0	8.0	10.0	11.0	16.0	18.0
SSA	N224	1.0	2.0	9.0	12.0	13.0	14.0	11.0	12.0	9.0	11.0	15.0	18.0	13.0	14.2	11.0	16.3	28.0	32.2	10.0	17.0	10.0	12.0	15.0	15.0	9.0	13.0	8.0	11.0	13.0	14.0	16.0	16.0	22.0	24.0	19.0	19.0	8.0	9.0	9.0	12.0	16.0	17.0
SSA	N225	1.0	2.0	9.0	12.0	12.0	15.0	12.0	12.0	9.0	11.0	21.0	21.0	14.0	14.0	13.0	14.3	29.0	33.2	15.0	17.0	11.0	15.0	14.0	16.0	11.0	12.0	11.0	11.0	13.0	17.0	16.0	16.0	24.0	27.0	16.0	18.0	7.0	7.0	8.0	8.0	17.0	18.0
SSA	N226	1.0	2.0	12.0	13.0	10.0	15.0	12.0	12.0	11.0	12.0	15.0	18.0	13.0	13.2	16.3	16.3	31.2	33.2	17.0	17.0	11.0	11.0	17.0	17.0	11.0	12.0	8.0	9.0	14.0	16.0	16.0	16.0	22.0	24.0	28.2	30.2	7.0	9.0	7.0	10.0	16.0	18.0
SSA	N227	1.0	2.0	7.0	12.0	11.0	13.0	11.0	14.0	11.0	13.0	14.0	19.0	13.0	15.2	14.0	14.0	30.2	31.0	14.0	15.0	11.0	12.0	16.0	16.0	12.0	13.0	8.0	10.0	13.0	14.0	15.0	15.0	23.0	26.0	16.0	24.2	6.0	8.0	6.0	11.0	14.0	15.0
SSA	N228	1.0	2.0	10.0	10.0	13.0	13.0	11.0	13.0	9.0	12.0	16.0	18.0	13.0	15.0	12.0	15.0	29.0	29.0	15.0	17.0	11.0	13.0	14.0	15.0	12.0	12.0	9.0	10.0	14.0	15.0	17.0	17.0	24.0	25.0	24.2	25.2	6.0	7.0	11.0	11.0	13.0	15.0
SSA	N229	1.0	2.0	9.0	12.0	14.0	14.0	11.0	13.0	9.0	12.0	13.1	17.0	13.0	14.0	14.0	15.0	32.0	35.0	11.0	16.0	11.0	13.0	17.0	17.0	10.0	12.0	8.0	11.0	12.0	14.0	18.0	18.0	25.0	29.0	14.0	19.0	7.0	9.3	6.0	11.0	18.0	19.0
SSA	N230	1.0	1.0	11.0	12.0	13.0	15.0	12.0	13.0	9.0	13.0	16.0	17.0	11.0	13.0	14.0	18.3	28.0	30.0	14.0	17.0	10.0	11.0	15.0	17.0	12.0	12.0	8.0	12.0	14.0	15.0	19.0	19.0	21.0	22.0	20.0	21.0	8.0	9.0	8.0	9.0	15.0	18.0
SSA	N231	1.0	2.0	8.0	12.0	15.0	16.0	11.0	14.0	10.0	12.0	18.0	18.0	13.0	16.2	13.0	14.0	28.0	29.0	16.0	17.0	11.0	11.0	15.0	15.0	12.0	13.0	9.0	10.0	12.0	14.0	18.0	18.0	23.0	24.0	18.0	20.0	8.0	9.0	8.0	9.0	15.0	15.0
SSA	N232	1.0	1.0	11.0	12.0	15.0	16.0	11.0	13.0	12.0	13.0	13.0	16.0	15.0	15.0	15.0	16.3	29.0	30.2	15.0	17.0	11.0	11.0	17.0	17.0	9.0	12.0	9.0	11.0	10.0	14.0	17.0	17.0	23.0	25.0	18.0	21.0	8.0	9.0	8.0	9.0	14.0	15.0
SSA	N233	1.0	2.0	11.0	12.0	12.0	14.0	12.0	12.0	12.0	13.0	12.0	15.0	13.0	13.0	15.0	16.3	28.0	31.0	15.0	16.0	11.0	14.0	15.0	17.0	12.0	13.0	8.0	9.0	13.0	14.0	15.0	15.0	23.0	24.0	17.0	25.2	6.0	7.0	9.0	9.0	16.0	18.0
SSA	N234	1.0	1.0	10.0	12.0	12.0	14.0	12.0	14.0	9.0	10.0	15.0	16.0	13.0	14.0	14.0	16.3	29.0	33.2	16.0	17.0	14.0	15.0	15.0	16.0	8.0	13.0	10.0	13.0	15.0	15.0	17.0	17.0	27.0	27.0	19.0	24.2	7.0	9.0	9.0	11.0	19.0	21.0
SSA	N235	1.0	1.0	8.0	10.0	13.0	15.0	11.0	12.0	10.0	12.0	13.0	15.0	11.0	13.0	14.0	15.0	30.0	35.0	15.0	17.0	11.0	14.0	16.0	16.0	12.0	13.0	8.0	10.0	13.0	13.0	18.0	18.0	25.0	25.0	18.0	28.2	8.0	9.0	7.0	11.0	15.0	21.0
SSA	N236	1.0	2.0	12.0	12.0	13.0	14.0	12.0	12.0	12.0	13.0	12.0	16.0	11.0	13.2	12.0	15.0	28.0	28.0	10.0	16.0	14.0	14.0	15.0	16.0	8.0	11.0	9.0	13.0	15.0	15.0	15.0	15.0	24.0	27.0	14.0	17.0	7.0	9.0	8.0	8.0	15.0	17.0
SSA	N237	1.0	2.0	10.0	12.0	13.0	16.0	13.0	13.0	11.0	13.0	16.0	20.0	12.0	12.0	11.0	12.0	28.0	31.0	10.0	12.0	10.0	15.0	14.0	18.0	12.0	12.0	11.0	12.0	11.0	16.0	22.0	22.0	25.0	28.0	16.0	19.0	7.0	8.0	7.0	11.0	16.0	16.0
SSA	N238	1.0	2.0	10.0	12.0	11.0	13.0	12.0	12.0	9.0	11.0	16.0	17.0	12.0	13.0	14.0	15.0	30.0	32.2	14.0	16.0	11.0	11.0	15.0	17.0	12.0	13.0	11.0	11.0	14.0	16.0	18.0	18.0	23.0	23.0	11.2	25.2	6.0	9.0	8.0	9.0	16.0	18.0
SSA	N239	1.0	1.0	10.0	12.0	14.0	15.0	11.0	13.0	8.0	9.0	13.0	15.0	13.0	13.0	15.0	17.0	30.0	32.2	14.0	15.0	11.0	13.0	14.0	15.0	13.0	13.0	10.0	10.0	15.0	15.0	15.0	15.0	24.0	25.0	17.0	26.2	9.0	9.0	9.0	11.0	16.0	17.0
SSA	N240	1.0	2.0	10.0	12.0	13.0	14.0	11.0	13.0	9.0	10.0	16.0	19.0	13.0	14.2	14.0	16.3	30.0	34.2	12.0	16.0	14.0	14.0	15.0	15.0	12.0	13.0	8.0	12.0	13.0	13.0	17.0	17.0	23.0	24.0	25.2	26.2	7.0	9.0	9.0	11.0	15.0	17.0
SSA	N241	1.0	1.0	10.0	11.0	11.0	14.0	12.0	12.0	8.0	11.0	18.0	20.0	13.0	13.0	12.0	12.0	28.0	29.0	14.0	16.0	11.0	14.0	18.0	18.0	13.0	13.0	9.0	10.0	14.0	16.0	18.0	18.0	22.0	24.0	18.0	18.0	6.0	9.3	9.0	11.0	17.0	18.0
SSA	N242	1.0	2.0	12.0	12.0	14.0	16.0	12.0	13.0	9.0	10.0	17.0	18.0	11.0	14.0	13.0	14.0	29.0	32.2	17.0	17.0	12.0	12.0	16.0	16.0	11.0	13.0	10.0	11.0	15.0	15.0	17.0	17.0	19.0	24.0	25.2	29.0	7.0	8.0	8.0	9.0	13.0	16.0
SSA	N243	1.0	2.0	8.0	12.0	12.0	16.0	11.0	12.0	9.0	10.0	19.0	19.0	13.0	14.0	14.0	14.0	29.0	30.0	16.0	18.0	11.0	12.0	15.0	15.0	12.0	13.0	8.0	11.0	12.0	14.0	19.0	19.0	22.0	22.0	12.0	20.0	7.0	9.0	8.0	9.0	14.0	18.0
SSA	N244	1.0	2.0	10.0	13.0	12.0	15.0	12.0	12.0	12.0	13.0	16.0	19.0	13.2	14.0	15.0	17.3	29.0	30.0	11.0	17.0	13.0	14.0	18.0	18.0	11.0	13.0	9.0	10.0	14.0	15.0	18.0	18.0	22.0	24.0	17.0	27.2	7.0	9.0	6.0	8.0	14.0	16.0
SSA	N245	1.0	2.0	7.0	12.0	14.0	15.0	12.0	12.0	11.0	11.0	15.0	16.0	12.0	13.2	16.0	16.0	28.0	28.0	14.0	16.0	14.0	14.0	15.0	16.0	11.0	13.0	11.0	13.0	12.0	15.0	18.0	18.0	21.0	22.0	18.0	29.2	8.0	9.0	11.0	11.0	18.0	20.0
SSA	N246	1.0	1.0	10.0	13.0	13.0	15.0	11.0	12.0	11.0	13.0	16.0	17.0	12.0	12.0	14.0	16.0	30.0	31.0	12.0	17.0	12.0	15.0	17.0	18.0	12.0	12.0	8.0	10.0	14.0	15.0	17.0	17.0	19.0	23.0	18.0	18.0	7.0	7.0	8.0	11.0	16.0	16.0
SSA	N247	1.0	2.0	9.0	13.0	13.0	13.0	11.0	12.0	11.0	13.0	15.0	22.0	12.0	14.2	13.0	15.0	29.0	32.0	11.0	15.0	13.3	14.0	16.0	17.0	12.0	12.0	8.0	9.0	14.0	14.0	17.0	17.0	21.0	26.0	20.0	25.2	6.0	7.0	9.0	11.0	14.0	17.0
SSA	N248	1.0	2.0	11.0	11.0	12.0	14.0	12.0	13.0	9.0	11.0	15.0	20.0	13.2	14.0	14.0	14.0	28.0	29.0	16.0	17.0	11.0	14.0	14.0	15.0	13.0	13.0	10.0	11.0	15.0	15.0	19.0	19.0	23.0	27.0	19.0	21.0	7.0	7.0	6.0	8.0	15.0	16.0
SSA	N249	1.0	2.0	12.0	12.0	13.0	13.0	11.0	13.0	9.0	12.0	15.0	20.0	13.0	16.2	14.0	14.0	29.0	29.0	11.0	17.0	11.0	11.0	15.0	15.0	8.0	11.0	8.0	14.0	14.0	14.0	16.0	16.0	22.0	25.0	19.0	21.2	9.3	9.3	8.0	11.0	16.0	20.0
SSA	N250	1.0	2.0	8.0	11.0	13.0	14.0	11.0	13.0	9.0	12.0	16.0	18.0	13.0	14.2	13.0	14.0	30.0	33.2	17.0	17.0	11.0	12.0	15.0	15.0	12.0	12.0	10.0	12.0	12.0	16.0	18.0	18.0	20.0	23.0	19.0	22.0	7.0	7.0	9.0	11.0	15.0	16.0
SSA	N251	1.0	2.0	8.0	10.0	13.0	15.0	11.0	13.0	11.0	11.0	19.0	20.0	12.0	12.0	15.0	16.3	27.0	27.0	10.0	10.0	11.0	11.0	15.0	16.0	9.0	12.0	11.0	12.0	9.0	13.0	18.0	18.0	21.0	23.0	13.0	22.0	6.0	7.0	8.0	11.0	18.0	20.0
SSA	N252	1.0	1.0	11.0	11.0	13.0	13.0	11.0	11.0	9.0	10.0	16.0	21.0	11.0	14.0	14.0	16.0	28.0	29.0	16.0	16.0	12.0	14.0	16.0	16.0	12.0	12.0	9.0	11.0	14.0	14.0	19.0	19.0	19.0	22.0	15.0	20.0	6.0	8.0	6.0	9.0	11.0	15.0
SSA	N253	1.0	2.0	10.0	10.0	14.0	15.0	12.0	12.0	12.0	12.0	15.0	15.0	13.0	13.0	14.0	16.0	32.2	35.0	11.0	17.0	11.0	13.0	15.0	17.0	10.0	13.0	10.0	11.0	12.0	14.0	17.0	17.0	19.0	19.0	15.0	21.0	9.0	9.0	8.0	11.0	17.0	18.0
SSA	N254	1.0	2.0	11.0	13.0	14.0	15.0	11.0	11.0	11.0	12.0	16.0	19.0	13.0	16.2	14.0	15.3	28.0	34.0	15.0	16.0	11.0	14.0	15.0	17.0	8.0	8.0	9.0	10.0	14.0	15.0	17.0	17.0	24.0	24.0	13.2	24.2	8.0	9.3	10.0	11.0	16.0	18.0
SSA	N255	1.0	2.0	7.0	10.0	12.0	14.0	12.0	13.0	11.0	11.0	16.0	21.0	14.0	14.0	14.0	15.0	30.2	33.2	11.0	18.0	11.0	14.0	16.0	17.0	8.0	12.0	10.0	11.0	13.0	14.0	16.0	16.0	23.0	25.0	19.0	27.2	9.0	9.3	6.0	11.0	15.0	16.0
SSA	N256	1.0	2.0	10.0	12.0	12.0	15.0	11.0	12.0	9.0	11.0	14.0	15.0	13.0	13.0	12.0	17.3	29.0	32.0	14.0	15.0	10.0	11.0	16.0	16.0	10.0	13.0	8.0	12.0	12.0	16.0	18.0	18.0	22.0	24.0	18.0	19.0	7.0	7.0	10.0	11.0	14.0	17.0
SSA	N257	1.0	2.0	7.0	11.0	12.0	13.0	11.0	12.0	9.0	13.0	12.0	15.0	12.2	13.2	12.0	14.0	31.0	35.0	16.0	17.0	14.0	14.0	16.0	17.0	12.0	12.0	8.0	11.0	15.0	15.0	17.1	17.1	21.0	25.0	18.0	27.2	7.0	7.0	10.0	10.0	14.0	18.0
SSA	N258	1.0	2.0	10.0	12.0	13.0	16.0	12.0	12.0	11.0	12.0	17.0	19.0	12.0	13.0	15.0	15.0	28.0	32.2	15.0	15.0	11.0	14.0	14.0	17.0	12.0	13.0	10.0	10.0	12.0	14.0	18.0	18.0	22.0	23.0	26.2	29.2	7.0	8.0	8.0	10.0	15.0	15.0
SSA	N259	1.0	2.0	10.0	12.0	13.0	15.0	12.0	13.0	9.0	11.0	16.0	19.0	12.0	14.2	14.0	16.3	31.0	35.0	14.0	17.0	10.0	11.0	15.0	17.0	12.0	13.0	8.0	10.0	13.0	17.0	16.0	16.0	21.0	23.0	19.0	26.2	6.0	6.0	8.0	9.0	16.0	18.0
SSA	N260	1.0	2.0	10.0	11.0	15.0	16.0	12.0	13.0	12.0	12.0	17.0	17.0	13.2	14.0	15.0	16.3	31.2	31.2	15.0	15.0	11.0	11.0	16.0	16.0	13.0	15.0	8.0	11.0	13.0	16.0	17.0	17.0	23.0	26.0	18.0	26.2	6.0	7.0	6.0	11.0	13.0	16.0
SSA	N261	1.0	2.0	12.0	12.0	12.0	13.0	9.0	12.0	11.0	12.0	15.0	18.0	13.0	13.0	14.0	18.3	28.0	28.0	14.0	17.0	11.0	14.0	16.0	17.0	12.0	12.0	8.0	8.0	12.0	14.0	17.0	17.0	22.0	23.0	15.0	30.2	7.0	8.0	8.0	9.0	16.0	18.0
SSA	N262	1.0	1.0	8.0	10.0	14.0	15.0	12.0	12.0	8.0	11.0	15.0	20.0	12.0	13.0	15.0	16.0	29.0	30.0	14.0	17.0	11.0	12.0	14.0	15.0	11.0	12.0	11.0	11.0	13.0	15.0	19.0	19.0	24.0	26.0	18.0	18.0	7.0	9.0	8.0	11.0	15.0	19.0
SSA	N263	1.0	2.0	7.0	10.0	12.0	12.0	12.0	12.0	9.0	9.0	20.0	20.0	13.0	15.2	12.0	14.0	28.0	32.2	14.0	16.0	11.0	11.0	15.0	17.0	13.0	13.0	10.0	10.0	14.0	14.0	16.0	16.0	21.0	21.0	17.0	19.0	7.0	7.0	8.0	8.0	16.0	18.0
SSA	N264	1.0	2.0	10.0	11.0	13.0	13.0	12.0	13.0	10.0	12.0	13.0	15.0	13.0	14.0	14.0	15.0	28.0	32.2	15.0	16.0	12.0	14.0	14.0	16.0	12.0	14.0	10.0	11.0	10.0	13.0	20.0	20.0	23.0	24.0	19.0	24.2	7.0	8.0	8.0	9.0	16.0	17.0
SSA	N265	1.0	2.0	8.0	10.0	12.0	14.0	12.0	13.0	11.0	12.0	15.0	17.0	13.0	16.2	15.0	15.0	27.0	30.0	14.0	16.0	12.0	14.0	15.0	16.0	8.0	12.0	10.0	10.0	14.0	15.0	16.0	16.0	23.0	24.0	17.0	20.0	6.0	7.0	6.0	6.0	15.0	15.0
SSA	N266	1.0	2.0	11.0	12.0	14.0	15.0	11.0	11.0	12.0	13.0	15.0	19.0	12.0	13.0	14.0	14.0	29.0	31.0	11.0	12.0	12.0	14.0	16.0	16.0	13.0	13.0	11.0	12.0	11.0	15.0	16.0	16.0	22.0	25.0	17.0	20.0	7.0	7.0	8.0	10.0	16.0	18.0
SSA	N267	1.0	2.0	10.0	12.0	14.0	17.0	12.0	13.0	8.0	11.0	12.0	15.0	11.0	13.0	11.0	13.0	28.0	35.0	14.0	15.0	11.0	12.0	16.0	16.0	13.0	13.0	9.0	12.0	15.0	15.0	16.0	16.0	23.0	24.0	17.0	18.0	7.0	8.0	7.0	8.0	15.0	18.0
SSA	N268	1.0	2.0	11.0	12.0	13.0	14.0	11.0	12.0	9.0	10.0	13.0	15.0	13.0	14.0	13.0	15.0	29.0	30.0	11.0	12.0	11.0	12.0	16.0	16.0	11.0	11.0	11.0	11.0	12.0	16.0	17.0	17.0	22.0	23.0	23.0	28.2	7.0	8.0	8.0	11.0	16.0	17.0
SSA	N269	1.0	2.0	8.0	10.0	12.0	14.0	12.0	12.0	12.0	12.0	18.0	18.0	13.0	15.2	16.3	17.3	28.0	30.0	15.0	17.0	12.0	12.0	16.0	17.0	11.0	13.0	10.0	10.0	12.0	13.0	15.0	15.0	24.0	25.0	19.0	28.2	7.0	10.0	8.0	11.0	16.0	17.0
SSA	N270	1.0	2.0	10.0	12.0	14.0	14.0	12.0	12.0	9.0	13.0	12.0	19.0	11.0	13.0	14.0	14.0	29.0	35.0	14.0	14.0	10.0	14.0	16.0	17.0	11.0	12.0	11.0	11.0	13.0	14.0	18.0	18.0	21.0	27.0	24.2	26.2	7.0	9.0	11.0	11.0	17.0	18.0
SSA	N271	1.0	2.0	10.0	11.0	14.0	15.0	11.0	13.0	10.0	12.0	17.0	18.0	12.2	14.0	17.3	17.3	27.0	28.0	14.0	17.0	11.0	14.0	16.0	16.0	12.0	14.0	8.0	10.0	10.0	13.0	17.0	17.0	21.0	26.0	26.2	27.2	5.0	7.0	8.0	9.0	17.0	19.0
SSA	N272	1.0	2.0	11.0	12.0	12.0	13.0	11.0	13.0	11.0	13.0	16.0	20.0	14.0	16.2	11.0	14.0	30.0	32.2	12.0	17.0	11.3	14.0	16.0	16.0	8.0	11.0	9.0	11.0	14.0	16.0	20.0	20.0	19.0	24.0	13.0	30.2	7.0	9.3	9.0	11.0	15.0	19.0
SSA	N273	1.0	1.0	12.0	12.0	12.0	13.0	12.0	13.0	9.0	11.0	14.2	15.0	13.0	13.0	11.0	14.0	28.0	29.0	15.0	16.0	12.0	14.0	15.0	15.0	11.0	12.0	9.0	11.0	13.0	14.0	17.0	17.0	20.0	23.0	15.0	20.0	8.0	8.0	9.0	10.0	15.0	18.0
SSA	N274	1.0	2.0	10.0	11.0	14.0	15.0	11.0	12.0	11.0	12.0	15.0	23.0	13.0	14.0	15.0	18.3	30.0	33.0	17.0	17.0	11.0	12.0	15.0	15.0	12.0	13.0	10.0	12.0	14.0	14.0	17.0	17.0	20.0	23.0	17.0	18.0	8.0	8.0	9.0	11.0	11.0	15.0
SSA	N275	1.0	2.0	10.0	12.0	13.0	15.0	11.0	13.0	8.0	13.0	17.0	18.0	13.2	14.0	12.0	16.0	29.0	30.0	17.0	17.0	12.0	13.0	16.0	17.0	12.0	13.0	12.0	12.0	14.0	14.0	17.0	17.0	24.0	25.0	18.0	25.2	6.0	8.0	8.0	8.0	17.0	19.0
SSA	N276	1.0	2.0	7.0	10.0	11.0	14.0	11.0	13.0	9.0	12.0	17.0	18.0	12.0	14.0	11.0	13.0	28.0	29.0	17.0	17.0	11.0	15.0	15.0	16.0	8.0	13.0	10.0	10.0	15.0	16.0	18.0	18.0	21.0	23.0	20.0	22.2	7.0	8.0	9.0	11.0	16.0	18.0
SSA	N277	1.0	2.0	11.0	11.0	12.0	13.0	13.0	14.0	9.0	11.0	17.0	18.0	14.0	14.2	14.0	15.0	28.0	31.0	14.0	17.0	11.0	11.0	14.0	17.0	8.0	11.0	10.0	10.0	15.0	15.0	15.0	15.0	23.0	24.0	20.0	28.2	9.0	9.3	6.0	11.0	16.0	18.0
SSA	N278	1.0	2.0	8.0	11.0	14.0	16.0	12.0	12.0	11.0	11.0	14.0	16.0	14.0	14.0	14.0	15.0	27.0	29.0	12.0	16.0	11.0	11.0	16.0	16.0	11.0	15.0	10.0	11.0	14.0	15.0	17.0	17.0	23.0	27.0	26.2	27.2	6.0	7.0	9.0	11.0	15.0	17.0
SSA	N279	1.0	2.0	11.0	11.0	15.0	16.0	11.0	12.0	10.0	12.0	19.0	22.0	13.0	13.0	12.0	14.0	28.0	31.2	17.0	17.0	10.0	10.0	14.0	17.0	8.0	11.0	10.0	10.0	12.0	15.0	18.0	18.0	22.0	25.0	19.0	19.0	7.0	7.0	6.0	11.0	16.0	17.0
SSA	N280	1.0	2.0	11.0	11.0	15.0	16.0	11.0	12.0	10.0	12.0	19.0	22.0	13.0	13.0	12.0	14.0	28.0	31.2	17.0	17.0	10.0	10.0	14.0	17.0	8.0	11.0	10.0	10.0	12.0	15.0	18.0	18.0	22.0	25.0	19.0	19.0	7.0	7.0	6.0	11.0	16.0	17.0
SSA	N281	1.0	2.0	7.0	12.0	13.0	15.0	11.0	12.0	9.0	11.0	16.0	18.0	14.2	15.0	15.0	16.3	29.0	31.0	16.0	17.0	11.0	11.0	14.0	15.0	8.0	12.0	10.0	11.0	12.0	14.0	20.0	20.0	21.0	24.0	18.0	18.0	7.0	8.0	11.0	11.0	16.0	16.0
SSA	N282	1.0	2.0	8.0	9.0	12.0	15.0	11.0	12.0	9.0	13.0	16.0	19.0	13.0	13.2	16.3	16.3	27.0	31.2	16.0	18.0	11.0	14.0	14.0	16.0	11.0	13.0	10.0	12.0	14.0	15.0	15.0	15.0	20.0	23.0	22.0	26.2	7.0	7.0	8.0	9.0	16.0	19.0
SSA	N283	1.0	2.0	7.0	10.0	14.0	15.0	11.0	12.0	9.0	11.0	17.0	18.0	13.0	13.0	13.0	15.0	30.0	37.0	12.0	12.0	11.3	12.0	15.0	16.0	11.0	11.0	8.0	10.0	13.0	14.0	19.0	19.0	22.0	24.0	19.0	19.0	7.0	7.0	6.0	8.0	15.0	19.0
SSA	N284	1.0	2.0	11.0	11.0	13.0	14.0	12.0	13.0	12.0	13.0	12.0	18.0	13.0	14.0	15.0	16.3	27.0	30.0	15.0	16.0	11.0	11.0	14.0	17.0	11.0	12.0	10.0	12.0	13.0	14.0	17.0	17.0	21.0	23.0	14.0	19.0	7.0	8.0	8.0	11.0	14.0	17.0
SSA	N285	1.0	2.0	9.0	10.0	11.0	14.0	12.0	12.0	8.0	14.0	14.0	16.0	12.0	12.2	11.0	17.3	28.0	31.0	24.0	28.0	11.0	14.0	15.0	15.0	11.0	13.0	10.0	11.0	14.0	15.0	17.3	17.3	24.0	28.0	26.2	27.2	6.0	8.0	7.0	9.0	15.0	16.0
SSA	N286	1.0	2.0	9.0	11.0	13.0	15.0	11.0	12.0	10.0	12.0	15.0	20.0	10.0	14.0	15.0	16.0	29.0	30.0	17.0	17.0	11.0	11.0	16.0	17.0	9.0	11.0	10.0	10.0	14.0	16.0	19.0	19.0	24.0	24.0	19.0	20.0	8.0	9.0	8.0	11.0	15.0	17.0
SSA	N287	1.0	2.0	11.0	12.0	14.0	14.0	11.0	12.0	9.0	13.0	15.0	16.0	12.0	13.0	14.0	15.0	28.0	29.0	12.0	17.0	11.0	11.3	15.0	17.0	12.0	12.0	8.0	13.0	13.0	14.0	15.0	15.0	25.0	25.0	18.0	23.2	7.0	9.0	9.0	9.0	15.0	19.0
SSA	N288	1.0	2.0	8.0	13.0	14.0	15.0	11.0	12.0	11.0	11.0	15.0	17.0	11.0	13.0	14.0	14.0	31.2	36.0	11.0	15.0	12.0	12.0	12.0	17.0	8.0	13.0	10.0	10.0	14.0	16.0	18.0	18.0	23.0	24.0	14.0	17.0	7.0	9.0	8.0	8.0	15.0	19.0
SSA	N289	1.0	1.0	11.0	12.0	12.0	15.0	12.0	13.0	8.0	10.0	17.0	19.0	10.0	13.0	15.0	16.0	28.0	28.0	12.0	17.0	11.0	11.0	16.0	17.0	12.0	12.0	8.0	8.0	15.0	17.0	19.0	19.0	24.0	24.0	20.0	20.0	6.0	7.0	11.0	11.0	16.0	19.0
SSA	N290	1.0	2.0	11.0	11.0	14.0	15.0	11.0	12.0	13.0	13.0	14.0	17.0	10.0	15.2	14.0	17.0	29.0	30.0	12.0	14.0	11.0	15.0	16.0	17.0	9.0	12.0	8.0	10.0	14.0	15.0	15.0	15.0	22.0	24.0	19.0	19.0	7.0	7.0	9.0	11.0	16.0	18.0
SSA	N291	1.0	2.0	12.0	12.0	11.0	13.0	11.0	12.0	11.0	13.0	15.0	16.0	13.0	15.2	15.0	15.0	30.0	32.2	11.0	17.0	11.0	11.0	15.0	16.0	12.0	13.0	8.0	12.0	14.0	14.0	15.0	15.0	24.0	27.0	18.0	18.0	7.0	7.0	8.0	8.0	16.0	19.0
SSA	N292	1.0	2.0	10.0	12.0	13.0	15.0	11.0	13.0	11.0	12.0	15.0	16.0	13.0	14.2	15.0	16.3	28.0	29.0	17.0	17.0	14.0	15.0	15.0	15.0	11.0	12.0	9.0	10.0	13.0	14.0	17.0	17.0	21.0	22.0	14.0	19.0	7.0	7.0	9.0	9.0	15.0	15.0
SSA	N293	1.0	2.0	8.0	9.0	14.0	17.0	12.0	12.0	11.0	11.0	16.0	16.0	12.2	15.2	13.0	15.0	29.0	30.0	14.0	15.0	11.0	11.0	15.0	17.0	8.0	12.0	10.0	11.0	14.0	15.0	15.0	15.0	22.0	22.0	16.0	20.0	7.0	7.0	9.0	10.0	15.0	20.0
SSA	N294	1.0	2.0	8.0	11.0	13.0	15.0	12.0	12.0	9.0	11.0	12.0	15.0	14.0	15.2	14.0	14.0	33.2	35.0	14.0	15.0	10.0	11.0	16.0	17.0	9.0	13.0	7.0	11.0	14.0	14.0	20.0	20.0	19.0	24.0	16.0	20.0	7.0	7.0	10.0	10.0	17.0	17.0
SSA	N295	1.0	1.0	12.0	13.0	12.0	15.0	12.0	13.0	8.0	10.0	12.0	16.0	13.0	15.2	12.0	15.0	30.0	34.0	11.0	12.0	11.0	11.0	15.0	15.0	12.0	13.0	10.0	11.0	13.0	14.0	17.0	17.0	22.0	24.0	19.0	20.0	7.0	8.0	9.0	10.0	16.0	17.0
SSA	N296	1.0	2.0	11.0	12.0	14.0	14.0	11.0	12.0	11.0	12.0	17.0	18.0	14.2	15.0	16.0	17.0	28.0	30.0	11.0	17.0	11.0	13.0	16.0	16.0	9.0	11.0	8.0	9.0	15.0	16.0	17.0	17.0	21.0	26.0	20.0	21.0	8.0	9.0	8.0	9.0	16.0	18.0
SSA	N297	1.0	2.0	10.0	11.0	12.0	15.0	12.0	13.0	9.0	13.0	15.0	16.0	12.2	14.2	13.0	16.0	29.0	32.2	15.0	17.0	12.0	12.0	15.0	16.0	11.0	12.0	10.0	11.0	14.0	15.0	17.0	17.0	22.0	23.0	15.0	26.2	8.0	9.3	8.0	10.0	15.0	17.0
SSA	N298	1.0	2.0	8.0	12.0	15.0	16.0	11.0	13.0	9.0	11.0	14.0	17.0	13.0	14.0	14.0	16.3	31.2	32.2	15.0	17.0	11.0	11.0	16.0	16.0	8.0	12.0	10.0	14.0	16.0	16.0	17.0	17.0	23.0	23.0	13.0	27.2	6.0	10.0	11.0	12.0	17.0	19.0
SSA	N299	1.0	2.0	9.0	13.0	12.0	15.0	13.0	14.0	10.0	13.0	16.0	16.0	12.0	13.0	12.0	14.0	30.0	32.2	17.0	17.0	11.0	11.0	15.0	16.0	12.0	12.0	10.0	11.0	13.0	14.0	19.0	19.0	23.0	27.0	20.0	26.2	7.0	8.0	11.0	11.0	14.0	18.0
SSA	N300	1.0	2.0	10.0	12.0	15.0	16.0	12.0	12.0	11.0	12.0	13.0	16.0	13.0	13.2	13.0	13.0	32.2	32.2	15.0	16.0	11.0	11.3	15.0	16.0	10.0	13.0	11.0	12.0	10.0	15.0	17.0	17.0	19.0	23.0	18.0	21.0	9.0	9.3	8.0	11.0	16.0	19.0
SSA	N301	1.0	2.0	11.0	12.0	14.0	16.0	9.0	9.0	9.0	13.0	14.0	14.0	13.0	14.0	13.0	16.0	29.0	29.0	11.0	11.0	11.0	11.0	16.0	16.0	10.0	12.0	12.0	12.0	10.0	14.0	17.0	17.0	20.0	25.0	19.0	25.2	6.0	8.0	9.0	9.0	14.0	17.0
SSA	N302	1.0	1.0	11.0	12.0	14.0	14.0	10.0	10.0	11.0	12.0	14.0	15.0	12.0	15.0	16.3	17.3	29.0	29.0	12.0	16.0	11.0	14.0	16.0	19.0	11.0	11.0	11.0	11.0	14.0	15.0	17.0	17.0	22.0	23.0	18.0	27.2	6.0	7.0	11.0	11.0	15.0	17.0
SSA	N303	1.0	2.0	10.0	10.0	16.0	16.0	8.0	12.0	11.0	14.0	12.0	14.0	12.0	15.2	12.0	17.0	29.0	30.0	15.0	16.0	10.0	11.0	16.0	18.0	12.0	13.0	10.0	12.0	13.0	13.0	17.0	17.0	22.0	23.0	19.0	34.0	6.0	6.0	11.0	11.0	16.0	17.0
SSA	N304	1.0	2.0	10.0	12.0	11.0	14.0	10.0	11.0	11.0	12.0	12.0	14.0	13.0	14.0	15.3	16.0	29.0	30.0	11.0	11.0	11.0	14.0	15.0	16.0	9.0	10.0	8.0	8.0	10.0	13.0	18.0	18.0	20.0	25.0	19.0	19.0	7.0	8.0	8.0	8.0	15.0	16.0
SSA	N305	1.0	2.0	10.0	12.0	13.0	14.0	8.0	13.0	11.0	13.0	12.0	12.0	13.0	13.0	15.0	15.0	32.2	29.0	16.0	17.0	10.0	14.0	15.0	16.0	8.0	11.0	10.0	11.0	13.0	15.0	18.0	18.0	20.0	22.0	19.0	25.2	9.0	9.3	8.0	9.0	15.0	17.0
SSA	N306	1.0	2.0	11.0	13.0	14.0	15.0	8.0	11.0	10.0	12.0	14.0	14.0	14.0	15.2	16.3	18.0	28.0	31.2	15.0	15.0	10.0	14.0	15.0	16.0	11.0	12.0	12.0	12.0	13.0	14.0	22.0	22.0	22.0	25.0	16.0	29.2	7.0	8.0	8.0	8.0	17.0	18.0
SSA	N307	1.0	2.0	10.0	10.0	14.0	14.0	8.0	12.0	10.0	13.0	12.0	14.0	13.0	17.2	13.0	17.0	30.0	31.0	17.0	17.0	11.0	14.0	15.0	17.0	10.0	12.0	12.0	13.0	14.0	15.0	18.0	18.0	20.0	23.0	17.0	31.2	7.0	9.3	8.0	9.0	14.0	17.0
SSA	N308	1.0	2.0	10.0	11.0	11.0	13.0	9.0	13.0	9.0	13.0	16.0	16.0	13.0	14.0	16.0	16.3	29.0	29.0	12.0	16.0	11.0	12.0	16.0	17.0	11.0	12.0	9.0	10.0	12.0	13.0	20.0	20.0	22.0	24.0	18.0	23.2	7.0	8.0	9.0	9.0	14.0	17.0
SSA	N309	1.0	1.0	7.0	11.0	13.0	14.0	11.0	11.0	11.0	11.0	16.0	19.0	11.0	13.0	13.0	17.0	29.0	35.0	12.0	14.0	11.0	13.0	15.0	16.0	12.0	12.0	8.0	11.0	15.0	15.0	18.0	18.0	22.0	27.0	19.0	20.2	8.0	9.0	6.0	9.0	15.0	16.0
SSA	N310	1.0	1.0	11.0	13.0	14.0	14.0	12.0	14.0	9.0	13.0	16.0	16.0	13.0	14.0	16.0	17.3	30.0	35.0	15.0	16.0	12.0	12.0	14.0	16.0	12.0	13.0	8.0	9.0	12.0	15.0	19.0	19.0	23.0	24.0	14.2	16.2	7.0	7.0	9.0	11.0	19.0	19.0
SSA	N311	1.0	1.0	10.0	13.0	14.0	15.0	12.0	12.0	11.0	12.0	15.0	16.0	11.0	13.0	15.0	15.0	28.0	29.0	11.0	11.0	11.0	12.0	15.0	16.0	8.0	13.0	8.0	10.0	13.0	16.0	15.0	15.0	19.0	24.0	26.2	27.2	7.0	9.0	8.0	8.0	15.0	17.0
SSA	N312	1.0	2.0	8.0	11.0	13.0	14.0	12.0	12.0	9.0	10.0	15.0	18.0	11.0	13.2	13.0	14.0	28.0	29.0	12.0	15.0	11.0	15.0	14.0	14.0	8.0	12.0	8.0	11.0	13.0	14.0	17.0	17.0	20.0	22.0	17.0	18.0	7.0	8.0	8.0	11.0	18.0	21.0
SSA	N313	1.0	2.0	11.0	12.0	13.0	16.0	11.0	13.0	12.0	13.0	12.0	15.0	13.0	14.0	16.0	16.0	28.0	28.0	15.0	17.0	11.3	13.0	15.0	16.0	12.0	12.0	8.0	13.0	13.0	15.0	15.0	15.0	24.0	25.0	17.0	19.0	8.0	9.0	8.0	11.0	16.0	19.0
SSA	N314	1.0	2.0	10.0	12.0	12.0	15.0	11.0	12.0	11.0	11.0	15.0	18.0	13.0	13.2	11.0	15.0	29.0	33.2	15.0	16.0	11.0	14.0	14.0	16.0	11.0	13.0	11.0	13.0	14.0	16.0	16.0	16.0	23.0	24.0	14.0	26.2	7.0	8.0	12.0	12.0	15.0	16.0
SSA	N315	1.0	1.0	10.0	11.0	14.0	14.0	12.0	13.0	11.0	11.0	15.0	17.0	12.2	15.0	14.0	15.3	30.0	31.0	12.0	16.0	13.0	14.0	17.0	17.0	12.0	12.0	8.0	8.0	12.0	15.0	17.0	17.0	22.0	22.0	17.0	21.0	7.0	9.0	6.0	8.0	17.0	17.0
SSA	N316	1.0	1.0	12.0	12.0	14.0	15.0	11.0	12.0	9.0	11.0	15.0	15.0	12.2	16.2	13.0	15.0	29.0	32.0	11.0	15.0	11.0	12.0	15.0	17.0	11.0	12.0	10.0	10.0	14.0	14.0	20.0	20.0	21.0	27.0	14.0	21.2	7.0	8.0	8.0	9.0	18.0	18.0
SSA	N317	1.0	2.0	11.0	12.0	15.0	15.0	8.0	12.0	11.0	12.0	15.0	15.0	12.0	12.0	16.0	16.3	29.0	30.0	15.0	16.0	14.0	15.0	16.0	18.0	8.0	11.0	10.0	10.0	12.0	13.0	18.0	18.0	23.0	23.0	20.0	28.2	6.0	9.0	8.0	11.0	16.0	18.0
SSA	N318	1.0	1.0	10.0	11.0	14.0	14.0	9.0	12.0	10.0	12.0	17.0	17.0	13.0	14.0	11.0	13.0	29.0	32.2	15.0	16.0	11.0	14.0	16.0	16.0	10.0	10.0	8.0	12.0	13.0	14.0	18.0	18.0	22.0	24.0	28.2	32.2	6.0	7.0	9.0	9.0	16.0	17.0
SSA	N319	1.0	2.0	11.0	13.0	15.0	15.0	9.0	11.0	10.0	12.0	16.0	18.0	12.2	15.2	14.0	16.3	28.0	33.2	15.0	16.0	12.0	14.0	15.0	17.0	12.0	12.0	10.0	11.0	14.0	14.0	17.0	17.0	19.0	24.0	21.0	22.0	7.0	9.0	8.0	9.0	14.0	15.0
SSA	N320	1.0	2.0	10.0	13.0	14.0	15.0	8.0	13.0	11.0	12.0	16.0	16.0	12.2	15.2	14.0	16.3	28.0	29.0	15.0	16.0	12.0	14.0	15.0	17.0	10.0	12.0	8.0	11.0	13.0	14.0	18.0	18.0	19.0	24.0	21.0	21.0	7.0	7.0	9.0	9.0	17.0	18.0
SSA	N321	1.0	2.0	10.0	10.0	13.0	14.0	11.0	12.0	12.0	13.0	17.0	18.0	13.0	13.0	13.0	14.0	30.0	31.0	12.0	15.0	11.0	14.0	16.0	16.0	10.0	13.0	9.0	10.0	15.0	16.0	16.0	16.0	24.0	25.0	13.0	21.0	7.0	8.0	9.0	11.0	15.0	19.0
SSA	N322	1.0	2.0	9.0	10.0	12.0	15.0	11.0	11.0	11.0	13.0	20.0	20.0	12.2	13.0	14.0	17.3	28.0	29.0	10.0	15.0	12.0	13.0	15.0	17.0	11.0	12.0	9.0	10.0	14.0	15.0	15.0	15.0	19.0	23.0	14.0	17.0	6.0	7.0	6.0	7.0	16.0	19.0
SSA	N323	1.0	2.0	8.0	13.0	11.0	14.0	9.0	11.0	12.0	13.0	13.0	16.0	12.2	13.0	12.0	14.0	29.0	31.0	15.0	17.0	10.0	14.0	16.0	18.0	11.0	13.0	8.0	10.0	14.0	14.0	17.0	17.0	16.1	24.0	14.0	19.0	6.0	7.0	8.0	8.0	16.0	18.0
SSA	N324	1.0	2.0	8.0	10.0	13.0	15.0	11.0	12.0	9.0	11.0	16.0	17.0	11.0	14.0	12.0	16.3	28.0	30.0	15.0	16.0	11.0	11.0	15.0	15.0	11.0	13.0	10.0	10.0	13.0	13.0	19.1	19.1	21.0	28.0	26.2	28.2	7.0	7.0	9.0	11.0	17.0	20.0
SSA	N325	1.0	2.0	11.0	13.0	12.0	15.0	11.0	12.0	9.0	11.0	16.0	17.0	12.0	15.0	14.0	15.0	30.0	32.2	11.0	16.0	11.0	12.0	15.0	16.0	12.0	12.0	8.0	8.0	11.0	16.0	15.0	15.0	19.0	23.0	16.0	18.0	7.0	8.0	8.0	11.0	19.0	19.0
SSA	N326	1.0	2.0	10.0	11.0	15.0	15.0	12.0	12.0	11.0	12.0	17.0	21.0	12.0	14.2	14.0	17.3	30.0	30.2	15.0	17.0	14.0	14.0	16.0	16.0	8.0	12.0	8.0	10.0	14.0	15.0	19.0	19.0	22.0	25.0	20.0	26.2	8.0	9.0	8.0	10.0	15.0	19.0
SSA	N327	1.0	2.0	11.0	12.0	12.0	14.0	11.0	11.0	11.0	11.0	15.0	16.0	13.0	14.0	14.0	15.0	28.0	31.0	15.0	17.0	11.0	14.0	14.0	17.0	11.0	12.0	9.0	11.0	13.0	14.0	15.0	15.0	24.0	24.0	14.0	25.2	7.0	8.0	9.0	12.0	15.0	17.0
SSA	N328	1.0	2.0	10.0	13.0	12.0	12.0	9.0	12.0	9.0	12.0	16.0	16.0	13.2	14.0	14.0	15.0	35.0	35.0	15.0	17.0	11.0	11.0	15.0	15.0	12.0	15.0	10.0	10.0	14.0	15.0	19.0	19.0	22.0	22.0	13.0	19.0	8.0	9.0	8.0	11.0	16.0	17.0
SSA	N329	1.0	2.0	10.0	12.0	14.0	15.0	12.0	12.0	11.0	11.0	12.0	18.0	13.0	15.0	14.0	16.3	29.0	33.0	16.0	17.0	11.0	12.0	15.0	17.0	11.0	13.0	8.0	11.0	13.0	13.0	17.0	17.0	21.0	24.0	16.0	21.0	7.0	8.0	9.0	11.0	15.0	17.0
SSA	N330	1.0	1.0	8.0	8.0	12.0	14.0	12.0	13.0	11.0	13.0	15.0	16.0	13.0	14.2	13.0	14.0	30.0	31.2	12.0	16.0	11.0	12.0	15.0	17.0	8.0	12.0	11.0	11.0	11.0	12.0	16.0	16.0	20.0	25.0	20.0	26.2	7.0	9.0	10.0	11.0	17.0	17.0
SSA	N331	1.0	2.0	11.0	11.0	13.0	14.0	11.0	12.0	8.0	9.0	19.0	20.0	13.0	14.0	17.0	17.3	28.0	30.0	11.0	15.0	11.0	14.0	16.0	16.0	12.0	12.0	10.0	11.0	14.0	14.0	18.0	18.0	22.0	26.0	15.0	19.0	7.0	8.0	7.0	8.0	15.0	15.0
SSA	N332	1.0	2.0	10.0	11.0	12.0	15.0	11.0	13.0	11.0	13.0	18.0	19.0	11.0	15.0	12.0	15.0	30.0	31.0	10.0	11.0	10.0	14.0	15.0	15.0	11.0	12.0	10.0	11.0	14.0	14.0	15.0	15.0	23.0	25.0	22.2	28.2	7.0	9.3	7.0	7.0	16.0	19.0
SSA	N333	1.0	2.0	7.0	9.0	12.0	13.0	12.0	12.0	9.0	9.0	18.0	19.0	12.0	16.2	15.0	16.3	30.0	35.0	11.0	11.0	12.0	12.0	16.0	18.0	10.0	12.0	11.0	11.0	13.0	14.0	18.0	18.0	21.0	22.0	16.0	16.0	8.0	8.0	11.0	11.0	16.0	17.0
SSA	N334	1.0	1.0	8.0	12.0	13.0	14.0	10.0	12.0	10.0	11.0	16.0	17.0	11.0	12.0	11.0	16.0	28.0	29.0	11.0	15.0	11.0	11.0	15.0	16.0	11.0	13.0	8.0	11.0	14.0	14.0	18.0	18.0	23.0	25.0	18.0	20.0	7.0	8.0	8.0	9.0	15.0	15.0
SSA	N335	1.0	1.0	10.0	12.0	13.0	14.0	12.0	13.0	9.0	13.0	13.0	14.0	12.0	16.2	14.0	15.0	28.0	31.0	10.0	10.0	11.0	14.0	16.0	16.0	11.0	11.0	12.0	12.0	14.0	15.0	19.0	19.0	20.2	23.0	13.0	17.0	7.0	8.0	6.0	11.0	15.0	16.0
SSA	N336	1.0	2.0	10.0	12.0	13.0	14.0	11.0	12.0	12.0	13.0	17.0	18.0	12.0	13.0	13.0	14.0	30.0	31.0	12.0	15.0	11.0	14.0	15.0	16.0	10.0	13.0	12.0	12.0	15.0	16.0	19.0	19.0	22.0	25.0	12.0	21.0	7.0	8.0	9.0	11.0	15.0	19.0
SSA	N337	1.0	2.0	10.0	11.0	12.0	14.0	11.0	12.0	8.0	10.0	17.0	18.0	12.0	13.0	15.0	16.0	28.0	30.0	12.0	15.0	11.0	14.0	15.0	17.0	10.0	12.0	11.0	12.0	12.0	13.0	19.0	19.0	21.0	24.0	17.0	26.2	6.0	9.3	9.0	11.0	15.0	18.0
SSA	N338	1.0	2.0	10.0	11.0	14.0	14.0	8.0	13.0	9.0	13.0	16.0	18.0	14.0	15.0	15.0	17.3	29.0	32.2	11.0	14.0	14.0	14.0	16.0	16.0	13.0	13.0	12.0	12.0	13.0	13.0	17.0	17.0	22.0	23.0	17.2	29.2	9.0	9.0	9.0	11.0	17.0	18.0
SSA	N339	1.0	2.0	11.0	11.0	13.0	16.0	11.0	12.0	11.0	13.0	14.0	14.0	13.0	14.0	15.0	16.3	30.2	32.2	11.0	14.0	11.3	14.0	14.0	16.0	11.0	11.0	10.0	14.0	13.0	13.0	20.0	20.0	21.0	23.0	20.2	23.2	6.0	9.0	8.0	11.0	19.0	19.0
SSA	N340	1.0	1.0	12.0	13.0	13.0	15.0	12.0	13.0	13.0	13.0	15.0	16.0	13.0	17.0	16.3	17.3	29.0	30.0	15.0	17.0	11.3	11.3	16.0	18.0	11.0	13.0	10.0	11.0	14.0	15.0	17.0	17.0	21.0	26.0	27.2	28.2	6.0	7.0	9.0	9.0	14.0	16.0
SSA	N341	1.0	2.0	10.0	10.0	14.0	16.0	8.0	12.0	11.0	12.0	12.0	12.0	11.0	15.2	16.3	16.3	29.0	31.2	15.0	16.0	11.0	14.0	17.0	18.0	12.0	12.0	9.0	11.0	13.0	14.0	17.0	17.0	22.0	24.0	20.0	26.2	7.0	8.0	9.0	11.0	16.0	17.0
SSA	N342	1.0	2.0	10.0	13.0	12.0	13.0	11.0	11.0	12.0	13.0	12.0	14.0	13.0	14.0	15.0	16.3	29.0	30.0	11.0	15.0	11.3	14.0	15.0	16.0	12.0	13.0	11.0	11.0	14.0	16.0	17.0	17.0	23.0	24.0	16.0	24.2	6.0	6.0	8.0	9.0	17.0	17.0
SSA	N343	1.0	1.0	10.0	12.0	15.0	16.0	11.0	12.0	11.0	13.0	14.0	16.2	13.0	13.0	16.0	17.0	29.0	31.0	15.0	16.0	12.0	14.0	15.0	17.0	11.0	12.0	10.0	10.0	14.0	14.0	17.0	17.0	22.0	22.0	18.0	19.0	7.0	7.0	12.0	12.0	16.0	19.0
SSA	N344	1.0	2.0	10.0	11.0	13.0	15.0	12.0	12.0	8.0	12.0	15.2	17.0	14.0	15.0	16.0	17.3	30.0	31.0	15.0	15.0	12.0	15.0	16.0	17.0	12.0	13.0	10.0	11.0	14.0	14.0	12.0	12.0	20.0	23.0	23.0	28.2	6.0	9.3	9.0	9.0	14.0	17.0
SSA	N345	1.0	1.0	11.0	12.0	13.0	14.0	11.0	12.3	8.0	12.0	19.0	20.0	16.0	16.2	15.0	17.0	33.2	37.0	15.0	16.0	11.3	14.0	16.0	16.0	11.0	11.0	10.0	10.0	14.0	15.0	18.0	18.0	24.0	24.0	20.0	30.2	7.0	8.0	8.0	11.0	14.0	15.0
SSA	N346	1.0	2.0	11.0	11.0	15.0	17.0	12.0	12.0	11.0	12.0	12.0	16.0	13.0	14.0	15.0	15.0	27.0	31.2	15.0	15.0	11.0	12.0	16.0	16.0	12.0	13.0	10.0	14.0	14.0	15.0	20.0	20.0	22.0	24.0	19.0	28.2	9.0	9.0	8.0	8.0	15.0	19.0
SSA	N347	1.0	1.0	8.0	8.0	13.0	14.0	11.0	12.0	8.0	13.0	15.2	16.0	13.2	15.0	17.3	18.0	27.0	32.2	15.0	15.0	12.0	14.0	17.0	17.0	12.0	12.0	10.0	10.0	13.0	14.0	17.0	17.0	22.0	23.0	17.0	19.0	7.0	9.0	8.0	9.0	15.0	16.0
SSA	N348	1.0	2.0	11.0	11.0	13.0	14.0	12.0	12.0	10.0	11.0	15.0	17.0	14.0	15.0	15.0	16.0	31.0	32.2	14.0	15.0	14.0	15.0	16.0	18.0	10.0	11.0	8.0	12.0	11.0	13.0	14.0	14.0	19.0	21.0	16.0	18.0	8.0	9.0	8.0	8.0	15.0	18.0
SSA	N349	1.0	1.0	11.0	12.0	15.0	15.0	11.0	12.0	10.0	11.0	20.0	22.0	12.0	14.0	13.0	16.0	30.0	32.2	15.0	15.0	12.0	14.0	14.0	15.0	10.0	13.0	9.0	12.0	15.0	15.0	18.0	18.0	22.0	25.0	18.0	31.2	6.0	7.0	8.0	8.0	18.0	18.0
SSA	N350	1.0	2.0	10.0	12.0	13.0	14.0	11.0	12.0	9.0	11.0	13.0	14.0	13.0	13.0	14.0	17.0	28.0	29.0	11.0	11.0	10.0	11.0	15.0	18.0	11.0	12.0	9.0	10.0	10.0	15.0	18.0	18.0	24.0	24.0	15.0	15.0	9.0	9.3	8.0	9.0	17.0	18.0
SSA	N351	1.0	2.0	8.0	11.0	14.0	15.0	12.0	14.0	11.0	13.0	12.0	18.0	14.0	14.2	16.0	17.0	30.0	32.2	15.0	16.0	11.0	14.0	15.0	17.0	11.0	13.0	10.0	10.0	12.0	13.0	19.0	19.0	21.0	23.0	18.0	21.0	8.0	9.0	8.0	8.0	18.0	18.0
SSA	N352	1.0	2.0	11.0	12.0	12.0	17.0	11.0	11.0	9.0	9.0	17.0	20.0	13.2	15.2	14.0	15.0	29.0	30.0	11.0	12.0	14.0	14.0	15.0	16.0	11.0	13.0	11.0	11.0	15.0	16.0	18.0	18.0	22.0	26.0	18.0	32.2	7.0	7.0	7.0	9.0	18.0	18.0
SSA	N353	1.0	2.0	10.0	11.0	14.0	15.0	11.0	12.0	9.0	12.0	13.0	19.0	12.0	16.2	14.0	15.0	27.0	29.0	13.0	16.0	11.0	14.0	16.0	16.0	9.0	12.0	10.0	11.0	13.0	14.0	19.0	19.0	22.0	23.0	14.0	21.0	9.3	9.3	11.0	11.0	17.0	20.0
SSA	N354	1.0	1.0	11.0	12.0	15.0	15.0	9.0	12.0	11.0	12.0	16.2	19.0	12.0	16.0	14.0	18.3	31.0	32.2	15.0	16.0	14.0	14.0	15.0	17.0	12.0	14.0	11.0	11.0	12.0	15.0	17.0	17.0	23.0	24.0	19.0	29.2	7.0	9.3	9.0	11.0	14.0	15.0
SSA	N355	1.0	1.0	10.0	11.0	13.0	14.0	12.0	12.0	11.0	11.0	16.0	19.0	15.0	15.0	15.3	16.0	30.0	32.2	15.0	15.0	11.3	14.0	16.0	17.0	12.0	13.0	10.0	12.0	12.0	14.0	21.0	21.0	24.0	27.0	20.0	30.2	6.0	6.0	9.0	11.0	15.0	18.0
SSA	N356	1.0	2.0	10.0	12.0	14.0	15.0	12.0	13.0	10.0	11.0	13.0	15.0	11.0	15.0	13.0	15.0	29.0	30.0	16.0	16.0	12.3	15.0	15.0	16.0	11.0	13.0	10.0	12.0	12.0	15.0	22.0	22.0	24.0	25.0	30.2	35.0	7.0	9.0	8.0	11.0	17.0	18.0
SSA	N357	1.0	1.0	8.0	11.0	15.0	16.0	12.0	13.0	10.0	11.0	13.0	15.0	11.0	15.0	13.0	15.0	29.0	31.0	15.0	16.0	12.3	14.0	15.0	17.0	11.0	13.0	9.0	10.0	12.0	14.0	22.0	22.0	22.0	24.0	18.0	35.0	7.0	7.0	8.0	12.0	16.0	18.0
SSA	N358	1.0	2.0	10.0	12.0	14.0	15.0	12.0	13.0	10.0	11.0	13.0	15.0	11.0	15.0	14.0	18.3	29.0	30.0	16.0	16.0	14.0	14.0	15.0	16.0	12.0	12.0	10.0	12.0	12.0	15.0	19.0	19.0	24.0	25.0	14.0	21.0	7.0	7.0	8.0	11.0	15.0	18.0
SSA	N359	1.0	1.0	10.0	12.0	14.0	16.0	12.0	12.0	9.0	11.0	15.0	16.0	11.0	14.0	14.0	14.0	30.0	30.0	15.0	16.0	10.0	11.0	16.0	16.0	8.0	11.0	8.0	10.3	12.0	15.0	19.0	19.0	19.0	24.0	21.0	24.2	7.0	8.0	8.0	8.0	16.0	19.0
SSA	N360	1.0	1.0	10.0	12.0	13.0	15.0	11.0	13.0	9.0	12.0	16.0	19.0	13.0	13.0	15.0	16.3	27.0	28.0	15.0	17.0	11.0	13.0	15.0	17.0	11.0	11.0	10.0	12.0	10.0	13.0	18.0	18.0	19.0	23.0	21.0	26.2	6.0	7.0	8.0	8.0	16.0	20.0
SSA	N361	1.0	2.0	10.0	11.0	13.0	15.0	12.0	14.0	10.0	11.0	15.0	21.0	11.0	14.2	14.0	14.0	28.0	29.0	16.0	17.0	12.0	14.0	15.0	16.0	11.0	12.0	8.0	11.0	10.0	13.0	17.0	17.0	19.0	23.0	21.0	28.2	7.0	9.0	10.0	23.0	16.0	21.0
SSA	N362	1.0	2.0	8.0	12.0	13.0	15.0	11.0	11.0	9.0	10.0	13.0	15.0	13.0	15.2	15.0	17.3	28.0	29.0	15.0	17.0	11.0	11.3	15.0	15.0	10.0	12.0	8.0	10.0	12.0	15.0	18.0	18.0	19.0	23.0	21.0	25.2	6.0	7.0	9.0	10.0	16.0	17.0
SSA	N363	1.0	2.0	10.0	11.0	12.0	12.0	12.0	12.0	12.0	12.0	14.0	17.0	13.0	15.0	14.0	16.3	29.0	31.0	15.0	17.0	12.0	12.0	15.0	17.0	12.0	13.0	9.0	10.0	14.0	15.0	18.0	18.0	23.0	26.0	18.0	19.0	7.0	10.0	6.0	11.0	16.0	17.0
SSA	N364	1.0	2.0	8.0	12.0	14.0	15.0	12.0	13.0	10.0	13.0	14.0	17.0	13.0	14.2	11.0	15.0	28.0	31.0	10.0	11.0	11.0	11.0	14.0	15.0	11.0	13.0	8.0	10.0	12.0	15.0	17.0	17.0	19.0	28.0	16.0	21.0	7.0	10.0	8.0	11.0	16.0	16.0
SSA	N365	1.0	2.0	10.0	12.0	14.0	17.0	11.0	12.0	9.0	11.0	15.0	16.0	13.0	15.0	11.0	17.0	28.0	29.0	11.0	15.0	11.0	15.0	16.0	17.0	11.0	11.0	10.0	10.0	13.0	13.0	21.0	21.0	24.0	25.0	14.0	19.0	6.0	9.0	11.0	11.0	16.0	17.0
SSA	N366	1.0	2.0	12.0	12.0	12.0	15.0	11.0	12.0	9.0	12.0	14.2	15.0	13.0	14.0	15.0	15.0	31.2	35.0	15.0	16.0	11.0	14.0	14.0	15.0	11.0	13.0	8.0	10.0	13.0	14.0	16.0	16.0	19.0	25.0	14.0	18.0	7.0	9.0	8.0	11.0	15.0	19.0
SSA	N367	1.0	2.0	12.0	12.0	15.0	16.0	11.0	11.0	9.0	11.0	16.0	16.0	11.0	13.2	10.0	13.0	28.0	35.0	12.0	17.0	12.0	14.0	14.0	17.0	12.0	13.0	10.0	11.0	12.0	14.0	16.0	16.0	21.0	25.0	18.0	18.0	6.0	7.0	8.0	8.0	17.0	18.0
SSA	N368	1.0	2.0	8.0	11.0	12.0	13.0	9.0	11.0	10.0	13.0	17.0	17.0	14.0	14.2	16.0	17.0	26.0	29.0	14.0	15.0	12.0	14.0	16.0	16.0	12.0	12.0	9.0	11.0	12.0	15.0	18.0	18.0	22.0	25.0	25.2	26.2	9.0	9.0	8.0	11.0	17.0	17.0
SSA	N369	1.0	2.0	12.0	13.0	14.0	14.0	12.0	14.0	13.0	14.0	12.0	15.0	14.0	15.0	15.0	15.0	30.0	31.0	15.0	17.0	11.0	11.0	16.0	16.0	11.0	12.0	8.0	12.0	12.0	12.0	18.0	18.0	29.0	30.0	13.0	27.2	7.0	7.0	8.0	11.0	15.0	16.0
SSA	N370	1.0	2.0	10.0	12.0	14.0	15.0	11.0	13.0	11.0	11.0	17.0	17.0	10.2	13.0	13.0	14.0	30.0	30.2	11.0	17.0	11.0	12.0	15.0	17.0	11.0	12.0	8.0	11.0	15.0	15.0	21.0	21.0	24.0	25.0	13.0	19.0	7.0	9.0	8.0	8.0	18.0	18.0
SSA	N371	1.0	2.0	9.0	12.0	13.0	13.0	11.0	12.0	10.0	12.0	16.0	19.0	12.0	14.0	14.0	18.3	30.0	31.0	14.0	15.0	12.0	12.0	15.0	16.0	8.0	12.0	12.0	12.0	13.0	15.0	18.0	18.0	23.0	24.0	16.0	18.0	7.0	8.0	8.0	9.0	15.0	17.0
SSA	N372	1.0	2.0	8.0	12.0	12.0	15.0	11.0	12.0	9.0	10.0	17.0	19.0	10.0	13.2	12.0	16.0	31.2	32.2	15.0	16.0	12.0	14.0	14.0	17.0	8.0	12.0	8.0	8.0	12.0	14.0	18.0	18.0	23.0	26.0	18.0	27.2	9.3	9.3	8.0	11.0	16.0	17.0
SSA	N373	1.0	2.0	10.0	12.0	12.0	17.0	11.0	12.0	9.0	13.0	19.0	22.0	14.0	15.0	13.0	14.0	29.0	30.0	11.0	17.0	11.3	14.0	16.0	17.0	11.0	11.0	10.0	12.0	10.0	14.0	18.0	18.0	19.0	24.0	19.0	27.2	7.0	9.0	9.0	11.0	15.0	19.0
SSA	N374	1.0	2.0	8.0	11.0	14.0	14.0	12.0	12.0	9.0	10.0	12.0	16.0	13.0	15.2	14.0	14.0	29.0	30.0	17.0	17.0	10.0	11.0	14.0	15.0	12.0	13.0	11.0	12.0	15.0	15.0	17.0	17.0	19.0	25.0	19.0	20.2	7.0	8.0	6.0	8.0	16.0	17.0
SSA	N375	1.0	2.0	9.0	10.0	13.0	13.0	11.0	13.0	9.0	10.0	14.0	17.0	12.2	14.0	10.0	16.3	31.0	33.2	15.0	17.0	14.0	14.0	14.0	17.0	11.0	13.0	8.0	8.0	9.0	16.0	18.0	18.0	21.0	22.0	19.0	27.2	7.0	9.0	11.0	11.0	13.0	15.0
SSA	N376	1.0	1.0	8.0	12.0	12.0	15.0	12.0	12.0	9.0	11.0	16.0	17.0	12.0	12.0	11.0	16.3	27.0	30.0	14.0	17.0	12.0	14.0	15.0	17.0	11.0	11.0	9.0	10.0	12.0	12.0	16.0	16.0	29.0	30.0	17.0	19.0	7.0	8.0	9.0	11.0	16.0	16.0
SSA	N377	1.0	2.0	8.0	9.0	12.0	14.0	9.0	12.0	11.0	12.0	15.0	19.0	10.0	12.0	10.0	17.3	29.0	30.0	15.0	16.0	11.0	11.3	17.0	17.0	8.0	11.0	8.0	8.0	12.0	13.0	18.0	18.0	23.0	24.0	20.0	28.2	6.0	9.0	8.0	11.0	16.0	18.0
SSA	N378	1.0	1.0	10.0	11.0	15.0	16.0	9.0	12.0	10.0	12.0	17.0	17.0	10.0	14.0	11.0	13.0	29.0	29.0	15.0	16.0	12.0	14.0	16.0	17.0	10.0	10.0	8.0	9.0	12.0	14.0	18.0	18.0	23.0	24.0	19.0	32.2	6.0	7.0	9.0	9.0	16.0	17.0
SSA	N379	1.0	2.0	8.0	13.0	12.0	15.0	9.0	11.0	9.0	12.0	17.0	18.0	10.0	15.2	14.0	16.3	28.0	29.0	14.0	16.0	11.0	14.0	14.0	15.0	10.0	12.0	8.0	11.0	14.0	14.0	17.0	17.0	19.0	24.0	19.0	22.0	7.0	9.0	8.0	9.0	14.0	16.0
SSA	N380	1.0	2.0	10.0	13.0	13.0	15.0	8.0	13.0	11.0	12.0	16.0	16.0	10.0	15.2	14.0	16.3	28.0	29.0	14.0	16.0	11.0	14.0	14.0	17.0	10.0	11.0	8.0	11.0	13.0	14.0	18.0	18.0	19.0	24.0	21.0	21.0	7.0	9.0	8.0	9.0	16.0	18.0
SSA	N381	1.0	2.0	10.0	10.0	12.0	14.0	11.0	12.0	12.0	13.0	17.0	19.0	10.0	13.0	11.0	14.0	28.0	31.0	12.0	14.0	11.0	14.0	14.0	16.0	10.0	13.0	9.0	10.0	13.0	16.0	16.0	16.0	19.0	25.0	13.0	21.0	7.0	8.0	9.0	11.0	15.0	16.0
SSA	N382	1.0	2.0	9.0	10.0	12.0	15.0	11.0	11.0	11.0	13.0	17.0	20.0	12.2	13.0	14.0	17.3	28.0	29.0	10.0	15.0	12.0	13.0	15.0	17.0	11.0	13.0	9.0	10.0	14.0	15.0	15.0	15.0	19.0	23.0	13.0	17.0	6.0	7.0	6.0	9.0	16.0	19.0
SSA	N383	1.0	2.0	9.0	12.0	12.0	14.0	8.0	12.0	11.0	11.0	17.0	18.0	13.0	14.1	14.0	17.3	29.0	35.0	11.0	15.0	11.0	11.3	15.0	17.0	10.0	12.0	8.0	9.0	12.0	14.0	21.0	21.0	23.0	24.0	20.0	24.2	6.0	9.0	8.0	8.0	16.0	17.0
SSA	N384	1.0	2.0	10.0	12.0	14.0	15.0	9.0	13.0	11.0	12.0	17.0	19.0	14.0	15.0	11.0	14.0	28.0	32.2	11.0	16.0	11.0	14.0	15.0	15.0	11.0	13.0	10.0	10.0	10.0	16.0	20.0	20.0	28.0	29.0	16.0	31.2	8.0	10.0	8.0	9.0	15.0	16.0
SSA	N385	1.0	2.0	11.0	12.0	13.0	15.0	12.0	13.0	11.0	12.0	13.0	14.0	13.0	16.2	15.0	15.0	29.0	29.0	15.0	15.0	11.0	13.0	15.0	16.0	11.0	12.0	9.0	11.0	12.0	16.0	19.0	19.0	20.0	24.0	16.0	20.0	9.0	10.0	8.0	8.0	15.0	17.0
SSA	N386	1.0	1.0	11.0	12.0	13.0	15.0	11.0	13.0	11.0	12.0	12.0	20.0	12.0	13.0	17.0	18.3	29.0	32.2	11.0	15.0	10.0	11.0	15.0	16.0	13.0	13.0	8.0	9.0	14.0	14.0	17.0	17.0	23.0	28.0	19.0	29.2	8.0	9.0	9.0	11.0	14.0	18.0
SSA	N387	1.0	2.0	11.0	13.0	12.0	15.0	12.0	13.0	10.0	11.0	12.0	18.0	12.0	12.0	14.0	15.0	28.0	30.0	14.0	15.0	10.0	12.0	15.0	15.0	11.0	12.0	8.0	11.0	15.0	15.0	17.0	17.0	22.0	25.0	17.0	20.0	7.0	9.3	11.0	11.0	14.0	16.0
SSA	N388	1.0	1.0	11.0	11.0	14.0	14.0	11.0	11.0	11.0	12.0	13.0	16.0	13.2	15.2	14.0	15.3	28.0	31.2	16.0	16.0	11.0	11.0	15.0	17.0	11.0	13.0	8.0	11.0	13.0	14.0	15.0	15.0	25.0	26.0	24.2	29.2	6.0	8.0	8.0	10.0	16.0	17.0
SSA	N389	1.0	2.0	12.0	12.0	14.0	16.0	8.0	12.0	11.0	13.0	12.0	17.0	14.0	14.2	14.0	17.3	29.0	30.2	15.0	16.0	11.0	14.0	15.0	15.0	12.0	12.0	10.0	10.0	10.0	16.0	21.0	21.0	24.0	24.0	17.0	28.2	6.0	8.0	8.0	9.0	13.0	16.0
SSA	N390	1.0	2.0	11.0	12.0	13.0	13.0	12.0	12.0	9.0	10.0	12.0	15.0	12.2	14.0	14.0	15.0	31.0	31.0	15.0	17.0	11.0	12.0	16.0	18.0	12.0	12.0	9.0	10.0	13.0	14.0	15.0	15.0	23.0	23.0	15.0	18.0	7.0	7.0	11.0	11.0	15.0	18.0
SSA	N391	1.0	2.0	8.0	12.0	13.0	14.0	11.0	11.0	8.0	13.0	12.0	15.0	13.0	14.0	12.0	15.0	28.0	31.0	15.0	16.0	11.0	11.3	16.0	16.0	12.0	12.0	8.0	10.0	11.0	14.0	17.0	17.0	20.0	23.0	17.0	20.0	7.0	8.0	11.0	11.0	15.0	17.0
SSA	N392	1.0	2.0	8.0	12.0	14.0	14.0	12.0	12.0	9.0	9.0	16.0	16.0	12.0	14.0	14.0	15.0	27.0	32.2	15.0	17.0	11.0	11.0	16.0	16.0	8.0	12.0	10.0	12.0	13.0	16.0	17.0	17.0	22.0	25.0	11.2	30.2	7.0	7.0	9.0	9.0	17.0	19.0
SSA	N393	1.0	2.0	10.0	12.0	13.0	15.0	11.0	12.0	12.0	13.0	16.0	18.0	13.0	13.0	13.0	14.0	28.0	33.2	14.0	17.0	10.0	13.0	15.0	15.0	11.0	12.0	8.0	12.0	13.0	14.0	18.0	18.0	21.0	22.0	16.0	19.0	9.0	9.0	11.0	11.0	14.0	18.0
SSA	N394	1.0	2.0	10.0	12.0	13.0	13.0	11.0	12.0	13.0	14.0	16.0	16.0	13.0	14.2	13.0	15.0	30.0	33.2	16.0	17.0	11.0	14.0	15.0	16.0	11.0	12.0	9.0	10.0	10.0	12.0	17.0	17.0	22.0	24.0	18.0	19.2	6.0	7.0	11.0	12.0	16.0	17.0
SSA	N395	1.0	2.0	11.0	11.0	13.0	15.0	11.0	11.0	11.0	11.0	14.0	14.0	12.0	12.0	12.0	16.0	28.0	32.2	14.0	15.0	14.0	14.0	15.0	16.0	10.0	12.0	10.0	11.0	12.0	12.0	18.3	18.3	20.0	25.0	15.0	30.2	7.0	9.3	8.0	11.0	15.0	20.0
SSA	N396	1.0	2.0	12.0	13.0	14.0	14.0	12.0	12.0	10.0	12.0	12.0	17.0	13.0	13.0	15.3	17.3	28.0	35.0	15.0	16.0	11.0	14.0	16.0	17.0	8.0	11.0	10.0	11.0	12.0	15.0	17.0	17.0	19.0	27.0	21.0	35.0	7.0	9.3	8.0	9.0	17.0	17.0
SSA	N397	1.0	2.0	10.0	12.0	14.0	15.0	9.0	13.0	11.0	12.0	17.0	19.0	14.0	15.0	11.0	14.0	28.0	32.2	11.0	16.0	11.0	14.0	15.0	15.0	11.0	13.0	10.0	10.0	10.0	16.0	20.0	20.0	28.0	29.0	16.0	31.2	8.0	10.0	8.0	9.0	15.0	16.0
SSA	N398	1.0	2.0	9.0	12.0	14.0	14.0	8.0	12.0	12.0	13.0	19.0	20.0	13.0	15.0	12.0	15.0	29.0	33.2	15.0	16.0	13.0	14.0	16.0	17.0	11.0	12.0	10.0	10.0	14.0	15.0	20.0	20.0	19.0	22.0	15.0	27.2	6.0	6.0	8.0	10.0	16.0	18.0
SSA	N399	1.0	1.0	11.0	12.0	13.0	15.0	11.0	13.0	11.0	12.0	12.0	20.0	12.0	13.0	17.0	18.3	29.0	32.2	11.0	15.0	10.0	11.0	15.0	16.0	13.0	13.0	8.0	9.0	14.0	14.0	17.0	17.0	23.0	28.0	19.0	29.2	8.0	9.0	9.0	11.0	14.0	18.0
SSA	N400	1.0	2.0	11.0	13.0	12.0	15.0	12.0	13.0	10.0	11.0	12.0	18.0	12.0	12.0	14.0	15.0	28.0	30.0	14.0	15.0	10.0	12.0	15.0	15.0	11.0	12.0	8.0	11.0	15.0	15.0	17.0	17.0	22.0	25.0	17.0	20.0	7.0	9.3	11.0	11.0	14.0	16.0
SSA	N401	1.0	1.0	11.0	11.0	14.0	14.0	11.0	11.0	11.0	12.0	13.0	16.0	13.2	15.2	14.0	15.3	28.0	31.2	16.0	16.0	11.0	11.0	15.0	17.0	11.0	13.0	8.0	11.0	13.0	14.0	15.0	15.0	25.0	26.0	24.2	29.2	6.0	8.0	8.0	10.0	16.0	17.0
SSA	N402	1.0	2.0	12.0	12.0	14.0	16.0	8.0	12.0	11.0	13.0	12.0	17.0	14.0	14.2	14.0	17.3	29.0	30.2	15.0	16.0	11.0	14.0	15.0	15.0	12.0	12.0	10.0	10.0	10.0	16.0	21.0	21.0	24.0	24.0	17.0	28.2	6.0	8.0	8.0	9.0	13.0	16.0
SSA	N403	1.0	2.0	11.0	12.0	13.0	13.0	12.0	12.0	9.0	10.0	12.0	15.0	12.2	14.0	14.0	15.0	31.0	31.0	15.0	17.0	11.0	12.0	16.0	18.0	12.0	12.0	9.0	10.0	13.0	14.0	15.0	15.0	23.0	23.0	15.0	18.0	7.0	7.0	11.0	11.0	15.0	18.0
SSA	N404	1.0	2.0	8.0	12.0	13.0	14.0	11.0	11.0	8.0	13.0	12.0	15.0	13.0	14.0	12.0	15.0	28.0	31.0	15.0	16.0	11.0	11.3	16.0	16.0	12.0	12.0	8.0	10.0	11.0	14.0	17.0	17.0	20.0	23.0	17.0	20.0	7.0	8.0	11.0	11.0	15.0	17.0
SSA	N405	1.0	2.0	8.0	12.0	14.0	14.0	12.0	12.0	9.0	9.0	16.0	16.0	12.0	14.0	14.0	15.0	27.0	32.2	15.0	17.0	11.0	11.0	16.0	16.0	8.0	12.0	10.0	12.0	13.0	16.0	17.0	17.0	22.0	25.0	11.2	30.2	7.0	7.0	9.0	9.0	17.0	19.0
SSA	N406	1.0	2.0	10.0	12.0	13.0	15.0	11.0	12.0	12.0	13.0	16.0	18.0	13.0	13.0	13.0	14.0	28.0	33.2	14.0	17.0	10.0	13.0	15.0	15.0	11.0	12.0	8.0	12.0	13.0	14.0	18.0	18.0	21.0	22.0	16.0	19.0	9.0	9.0	11.0	11.0	14.0	18.0
SSA	N407	1.0	2.0	10.0	12.0	13.0	13.0	11.0	12.0	13.0	14.0	16.0	16.0	13.0	14.2	13.0	15.0	30.0	33.2	16.0	17.0	11.0	14.0	15.0	16.0	11.0	12.0	9.0	10.0	10.0	12.0	17.0	17.0	22.0	24.0	18.0	19.2	6.0	7.0	11.0	12.0	16.0	17.0
SSA	N408	1.0	2.0	11.0	11.0	13.0	15.0	11.0	11.0	11.0	11.0	14.0	14.0	12.0	12.0	12.0	16.0	28.0	32.2	14.0	15.0	14.0	14.0	15.0	16.0	10.0	12.0	10.0	11.0	12.0	12.0	18.3	18.3	20.0	25.0	15.0	30.2	7.0	9.3	8.0	11.0	15.0	20.0
SSA	N409	1.0	2.0	12.0	13.0	14.0	14.0	12.0	12.0	10.0	12.0	12.0	17.0	13.0	13.0	15.3	17.3	28.0	35.0	15.0	16.0	11.0	14.0	16.0	17.0	8.0	11.0	10.0	11.0	12.0	15.0	17.0	17.0	19.0	27.0	21.0	35.0	7.0	9.3	8.0	9.0	17.0	17.0
SSA	N410	1.0	2.0	10.0	11.0	14.0	16.0	8.0	8.0	10.0	13.0	17.0	17.0	14.0	14.0	16.0	16.0	30.0	32.2	11.0	16.0	11.0	14.0	15.0	16.0	13.0	13.0	9.0	11.0	14.0	15.0	15.0	15.0	23.0	23.0	16.0	20.0	7.0	7.0	8.0	10.0	17.0	17.0
SSA	N411	1.0	2.0	11.0	12.0	13.0	14.0	12.0	13.0	11.0	13.0	16.0	16.0	14.0	14.2	13.0	16.0	28.0	32.2	16.0	16.0	10.0	14.0	15.0	16.0	11.0	12.0	8.0	12.0	14.0	15.0	17.3	17.3	22.0	23.0	16.0	22.2	6.0	9.0	8.0	9.0	16.0	16.0
SSA	N412	1.0	1.0	11.0	12.0	14.0	14.0	13.0	13.0	11.0	11.0	15.0	16.0	14.0	14.0	13.0	14.0	32.2	32.2	16.0	17.0	10.0	10.0	15.0	16.0	11.0	12.0	11.0	12.0	14.0	14.0	17.3	17.3	23.0	25.0	16.0	26.2	6.0	9.0	6.0	9.0	16.0	19.0
SSA	N413	1.0	2.0	12.0	13.0	14.0	14.0	12.0	12.0	10.0	12.0	12.0	17.0	13.0	13.0	15.3	17.3	28.0	35.0	15.0	16.0	11.0	14.0	16.0	17.0	8.0	11.0	10.0	11.0	12.0	15.0	17.0	17.0	19.0	27.0	21.0	35.0	7.0	9.3	8.0	9.0	16.0	17.0
SSA	N414	1.0	2.0	11.0	12.0	13.0	15.0	12.0	13.0	11.0	12.0	13.0	14.0	13.0	16.2	15.0	15.0	29.0	29.0	15.0	15.0	11.0	13.0	15.0	16.0	11.0	12.0	9.0	11.0	12.0	16.0	19.0	19.0	20.0	24.0	16.0	20.0	9.0	10.0	8.0	8.0	15.0	17.0
SSA	N415	1.0	2.0	11.0	11.0	12.0	13.0	11.0	12.0	9.0	9.0	19.0	19.0	13.0	14.0	16.0	19.3	27.0	31.0	16.0	17.0	11.0	14.0	15.0	16.0	11.0	12.0	9.0	10.0	15.0	16.0	17.0	17.0	23.0	23.0	17.0	18.0	6.0	8.0	11.0	11.0	16.0	16.0
SSA	N416	1.0	2.0	11.0	11.0	12.0	13.0	12.0	13.0	11.0	11.0	17.0	19.0	12.0	12.2	14.0	15.0	28.0	32.2	11.0	14.0	11.0	11.0	12.0	15.0	12.0	12.0	8.0	9.0	15.0	16.0	16.0	16.0	17.2	24.0	13.0	20.0	6.0	8.0	9.0	11.0	17.0	18.0
SSA	N417	1.0	1.0	7.0	8.0	15.0	15.0	11.0	11.0	12.0	12.0	17.0	18.0	12.0	14.0	11.0	15.0	29.0	29.0	15.0	17.0	12.0	14.0	12.0	14.0	10.0	12.0	11.0	13.0	14.0	15.0	18.0	18.0	23.0	26.0	18.0	19.0	7.0	8.0	8.0	8.0	15.0	20.0
SSA	N418	1.0	2.0	11.0	12.0	14.0	16.0	13.0	14.0	9.0	11.0	15.0	18.0	12.0	13.0	16.0	17.3	29.0	30.0	14.0	17.0	14.0	14.0	16.0	18.0	11.0	12.0	8.0	10.0	13.0	14.0	18.0	18.0	19.0	26.0	17.0	20.0	6.0	7.0	9.0	11.0	15.0	20.0
SSA	N419	1.0	2.0	11.0	12.0	14.0	15.0	11.0	11.0	10.0	12.0	19.0	20.0	13.0	13.2	14.0	14.0	28.0	30.0	14.0	17.0	11.0	15.0	16.0	18.0	13.0	13.0	10.0	10.0	14.0	15.0	15.0	15.0	23.0	26.0	14.2	16.0	7.0	7.0	6.0	9.0	17.0	17.0
SSA	N420	1.0	2.0	11.0	12.0	13.0	15.0	12.0	13.0	10.0	12.0	16.0	20.0	14.2	14.2	14.0	15.0	28.0	32.2	17.0	18.0	10.0	14.0	17.0	17.0	12.0	12.0	8.0	11.0	12.0	15.0	18.0	18.0	19.0	25.0	18.0	24.2	7.0	7.0	11.0	11.0	17.0	20.0
SSA	N421	1.0	2.0	10.0	13.0	12.0	12.0	12.0	14.0	9.0	13.0	15.0	17.0	11.0	21.0	11.0	14.0	30.0	31.0	8.0	16.0	10.0	15.0	16.0	16.0	12.0	12.0	10.0	12.0	13.0	15.0	15.0	15.0	21.0	22.0	18.0	21.0	7.0	7.0	8.0	8.0	16.0	16.0
SSA	N422	1.0	1.0	7.0	9.0	12.0	16.0	10.0	11.0	10.0	10.0	18.0	19.0	13.0	14.0	10.0	14.0	28.0	30.0	16.0	17.0	10.0	14.0	15.0	17.0	11.0	13.0	8.0	11.0	12.0	15.0	17.0	17.0	20.0	23.0	13.0	16.0	7.0	7.0	10.0	11.0	16.0	17.0
SSA	N423	1.0	2.0	10.0	12.0	14.0	15.0	11.0	14.0	9.0	10.0	15.0	21.0	11.2	13.0	14.0	16.3	30.0	35.0	14.0	17.0	11.0	14.0	15.0	18.0	8.0	12.0	10.0	10.0	11.0	14.0	18.0	18.0	20.0	27.0	14.0	27.2	8.0	9.3	11.0	11.0	15.0	16.0
SSA	N424	1.0	1.0	12.0	13.0	14.0	15.0	12.0	14.0	9.0	11.0	14.0	16.0	13.0	14.0	15.0	16.0	27.0	28.0	15.0	16.0	11.0	13.0	15.0	17.0	9.0	13.0	8.0	10.0	12.0	15.0	17.0	17.0	21.0	24.0	17.0	22.0	6.0	9.3	8.0	11.0	17.0	17.0
SSA	N425	1.0	1.0	12.0	12.0	14.0	15.0	11.0	11.0	11.0	13.0	16.0	17.0	12.0	14.2	14.0	16.0	27.0	29.0	14.0	16.0	10.0	15.0	16.0	17.0	8.0	12.0	10.0	11.0	14.0	14.0	20.0	20.0	18.0	26.0	14.0	26.2	7.0	8.0	9.0	9.0	17.0	18.0
SSA	N426	1.0	2.0	10.0	12.0	15.0	16.0	12.0	13.0	11.0	12.0	15.0	16.0	14.0	14.0	13.0	14.0	28.0	30.0	15.0	16.0	10.0	13.0	15.0	16.0	10.0	13.0	11.0	11.0	13.0	13.0	18.0	18.0	24.0	27.0	26.2	28.2	7.0	7.0	8.0	11.0	15.0	17.0
SSA	N427	1.0	2.0	11.0	12.0	12.0	14.0	11.0	12.0	10.0	13.0	16.0	19.0	13.2	14.2	12.0	13.0	27.0	30.0	16.0	16.0	13.0	14.0	15.0	17.0	9.0	12.0	12.0	12.0	12.0	14.0	16.0	16.0	22.0	24.0	18.0	28.2	8.0	9.3	9.0	11.0	17.0	21.0
SSA	N428	1.0	2.0	11.0	12.0	13.0	15.0	12.0	12.0	9.0	10.0	17.0	17.0	12.0	13.0	16.3	17.3	29.0	31.0	15.0	15.0	12.0	14.0	16.0	16.0	11.0	13.0	8.0	13.0	11.0	15.0	18.0	18.0	23.0	28.0	19.0	20.0	7.0	9.3	10.0	11.0	15.0	17.0
SSA	N429	1.0	2.0	9.0	11.0	14.0	16.0	12.0	12.0	9.0	12.0	13.0	14.0	12.0	12.2	14.0	14.0	28.0	30.0	12.0	16.0	11.0	11.0	15.0	17.0	11.0	11.0	10.0	10.0	11.0	15.0	20.0	20.0	23.0	25.0	12.0	19.0	7.0	9.0	9.0	11.0	18.0	18.0
SSA	N430	1.0	2.0	10.0	10.0	12.0	14.0	11.0	12.0	8.0	11.0	19.0	19.0	11.0	13.0	14.0	15.0	28.0	28.0	15.0	17.0	11.0	15.0	14.0	14.0	13.0	13.0	8.0	12.0	14.0	15.0	18.0	18.0	23.0	23.0	16.0	20.0	7.0	9.3	9.0	11.0	16.0	18.0
SSA	N431	1.0	2.0	8.0	12.0	13.0	15.0	12.0	14.0	9.0	14.0	17.0	22.0	12.0	12.2	15.0	15.0	27.0	28.0	10.0	17.0	11.0	14.0	15.0	17.0	8.0	11.0	10.0	11.0	14.0	15.0	15.0	15.0	21.0	25.0	17.0	29.2	7.0	9.0	8.0	11.0	15.0	18.0
SSA	N432	1.0	2.0	11.0	12.0	14.0	15.0	10.0	11.0	9.0	9.0	13.0	14.0	12.0	13.0	16.0	17.0	29.0	31.0	11.0	14.0	11.0	14.0	15.0	18.0	11.0	12.0	10.0	11.0	11.0	14.0	15.0	15.0	19.0	28.0	17.0	18.0	7.0	9.3	8.0	11.0	14.0	17.0
SSA	N433	1.0	2.0	11.0	13.0	14.0	16.0	12.0	12.0	12.0	12.0	13.0	18.0	13.0	15.0	13.0	15.0	30.0	31.2	15.0	17.0	11.0	14.0	15.0	18.0	8.0	11.0	10.0	11.0	14.0	15.0	18.0	18.0	23.0	26.0	28.0	30.2	8.0	9.0	8.0	8.0	17.0	18.0
SSA	N434	1.0	2.0	10.0	11.0	13.0	14.0	8.0	11.0	9.0	9.0	14.0	18.0	13.0	14.0	12.0	12.0	30.2	32.2	15.0	15.0	11.0	11.0	16.0	18.0	11.0	11.0	8.0	9.0	15.0	15.0	18.0	18.0	22.0	25.0	17.0	26.2	9.0	9.3	8.0	11.0	14.0	19.0
SSA	N435	1.0	2.0	11.0	11.0	14.0	15.0	11.0	12.0	9.0	13.0	12.0	18.0	12.0	13.0	15.0	16.0	28.0	30.0	11.0	14.0	11.0	12.0	16.0	18.0	12.0	12.0	8.0	12.0	14.0	16.0	19.0	19.0	22.0	23.0	28.0	28.2	7.0	8.0	10.0	12.0	17.0	17.0
SSA	N436	1.0	2.0	10.0	11.0	14.0	14.0	10.0	12.0	11.0	12.0	12.0	12.0	12.0	15.2	15.0	15.0	29.0	30.0	15.0	17.0	14.0	15.0	17.0	18.0	10.0	12.0	8.0	11.0	14.0	15.0	18.0	18.0	24.0	25.0	18.0	30.2	8.0	8.0	8.0	8.0	17.0	18.0
SSA	N437	1.0	2.0	11.0	12.0	13.0	14.0	8.0	11.0	10.0	10.0	15.0	15.0	12.0	14.2	10.0	13.0	30.0	30.0	14.0	16.0	10.0	10.0	14.0	16.0	11.0	12.0	8.0	11.0	11.0	16.0	22.0	22.0	20.0	25.0	19.0	19.0	7.0	8.0	8.0	11.0	17.0	17.0
SSA	N438	1.0	2.0	9.0	12.0	13.0	15.0	8.0	12.0	12.0	12.0	14.0	17.0	15.2	16.0	11.0	15.0	28.0	29.0	16.0	16.0	12.0	14.0	17.0	18.0	11.0	12.0	8.0	9.0	11.0	12.0	20.0	20.0	24.0	24.0	15.0	18.0	6.0	10.0	8.0	11.0	17.0	17.0
SSA	N439	1.0	2.0	12.0	13.0	12.0	14.0	12.0	14.0	11.0	11.0	14.0	14.0	13.0	16.2	11.0	14.0	29.0	30.0	11.0	17.0	12.0	14.0	15.0	17.0	12.0	12.0	8.0	9.0	11.0	12.0	18.0	18.0	23.0	23.0	15.0	23.2	7.0	9.3	8.0	9.0	16.0	16.0
SSA	N440	1.0	2.0	11.0	12.0	12.0	12.0	11.0	12.0	9.0	12.0	13.0	22.0	13.0	15.0	15.0	15.0	28.0	32.2	11.0	15.0	11.0	11.0	15.0	16.0	12.0	12.0	9.0	12.0	11.0	14.0	21.0	21.0	23.0	24.0	18.0	23.2	7.0	9.0	8.0	8.0	15.0	18.0
SSA	N441	1.0	2.0	10.0	11.0	12.0	13.0	13.0	13.0	13.0	13.0	16.0	21.0	13.0	15.2	11.0	15.0	31.0	32.0	11.0	18.0	10.0	11.0	16.0	18.0	11.0	12.0	11.0	12.0	14.0	14.0	17.0	17.0	18.2	19.0	20.0	25.2	7.0	9.3	9.0	9.0	16.0	16.0
SSA	N442	1.0	2.0	10.0	10.0	12.0	13.0	11.0	12.0	13.0	14.0	15.0	20.0	13.0	14.0	16.0	16.3	27.0	34.2	15.0	15.0	11.0	14.0	15.0	15.0	8.0	9.0	11.0	12.0	11.0	15.0	18.0	18.0	22.0	22.0	20.0	20.0	6.0	7.0	9.0	11.0	14.0	17.0
SSA	N443	1.0	2.0	11.0	13.0	13.0	14.0	12.0	13.0	8.0	10.0	15.0	15.0	15.2	15.2	13.0	14.0	29.0	29.0	10.0	14.0	11.0	13.0	14.0	15.0	12.0	13.0	8.0	10.0	14.0	14.0	18.0	18.0	19.2	27.0	13.0	20.0	8.0	9.1	9.0	9.0	14.0	19.0
SSA	N444	1.0	2.0	11.0	12.0	13.0	15.0	12.0	12.0	12.0	13.0	17.0	22.0	14.0	16.0	15.0	16.3	28.0	29.0	16.0	17.0	11.0	15.0	15.0	17.0	9.0	10.0	10.0	10.0	13.0	14.0	17.1	17.1	28.0	28.0	17.0	18.0	9.3	10.0	8.0	9.0	15.0	15.0
SSA	N445	1.0	1.0	11.0	13.0	15.0	15.0	12.0	13.0	8.0	9.0	15.0	19.0	13.0	13.2	13.0	15.0	32.2	36.0	15.0	17.0	12.3	13.0	15.0	16.0	12.0	13.0	10.0	11.0	14.0	15.0	17.0	17.0	21.0	23.0	17.0	18.0	6.0	8.0	9.0	9.0	15.0	16.0
SSA	N446	1.0	2.0	7.0	8.0	12.0	14.0	11.0	12.0	11.0	12.0	15.0	16.0	12.0	13.0	13.0	15.0	32.2	32.2	14.0	15.0	11.0	11.0	14.0	16.0	10.0	10.0	9.0	11.0	15.0	16.0	15.0	15.0	22.0	24.0	18.0	29.2	6.0	8.0	8.0	8.0	14.0	15.0
SSA	N447	1.0	1.0	8.0	9.0	12.0	13.0	11.0	12.0	10.0	11.0	17.0	22.0	13.0	16.2	13.0	13.0	30.0	32.2	14.0	15.0	11.0	12.0	15.0	15.0	10.0	13.0	8.0	10.0	12.0	13.0	15.0	15.0	18.0	19.0	16.0	19.0	7.0	8.0	8.0	8.0	16.0	16.0
SSA	N448	1.0	2.0	8.0	10.0	12.0	13.0	11.0	13.0	11.0	12.0	17.0	20.0	13.0	15.0	14.0	16.3	28.0	37.0	15.0	17.0	14.0	15.0	14.0	15.0	10.0	13.0	10.0	11.0	14.0	14.0	18.0	18.0	24.0	30.0	16.0	19.0	7.0	10.0	8.0	11.0	15.0	19.0
SSA	N449	1.0	2.0	9.0	10.0	13.0	16.0	12.0	13.0	8.0	11.0	18.0	21.0	14.2	15.0	15.0	16.3	28.0	29.0	12.0	15.0	10.0	11.3	16.0	16.0	12.0	12.0	8.0	11.0	12.0	12.0	14.0	14.0	21.0	30.0	21.0	26.2	7.0	8.0	8.0	9.0	14.0	19.0
SSA	N450	1.0	2.0	8.0	10.0	16.0	16.0	12.0	12.0	11.0	11.0	16.0	21.0	12.0	14.0	14.0	15.0	28.0	31.0	16.0	16.0	14.0	14.0	16.0	17.0	12.0	12.0	10.0	10.0	15.0	15.0	18.0	18.0	18.0	22.0	18.0	20.0	7.0	8.0	8.0	11.0	15.0	16.0
SSA	N451	1.0	2.0	8.0	12.0	12.0	13.0	12.0	13.0	12.0	13.0	16.0	17.0	11.0	13.0	12.0	16.3	28.0	30.0	12.0	15.0	10.0	11.0	15.0	15.0	10.0	11.0	10.0	10.0	14.0	15.0	18.0	18.0	20.0	23.0	17.0	27.2	7.0	8.0	8.0	9.0	16.0	17.0
SSA	N452	1.0	2.0	8.0	12.0	14.0	15.0	11.0	13.0	9.0	12.0	18.0	21.0	11.0	12.0	12.0	14.0	28.0	29.0	12.0	17.0	10.0	11.0	14.0	16.0	12.0	12.0	10.0	10.0	12.0	14.0	18.0	18.0	19.0	24.0	19.0	20.0	8.0	8.0	9.0	10.0	17.0	20.0
SSA	N453	1.0	2.0	8.0	10.0	16.0	16.0	11.0	12.0	11.0	11.0	16.0	21.0	12.0	14.0	14.0	15.0	28.0	30.0	16.0	16.0	14.0	14.0	16.0	17.0	12.0	12.0	10.0	10.0	12.0	15.0	18.0	18.0	18.0	22.0	19.0	20.0	7.0	8.0	8.0	11.0	15.0	16.0
SSA	N454	1.0	2.0	8.0	10.0	12.0	16.0	11.0	12.0	11.0	13.0	15.0	19.0	12.0	14.0	14.0	15.0	28.0	30.0	14.0	16.0	11.0	11.3	16.0	17.0	12.0	13.0	10.0	11.0	11.0	12.0	20.0	20.0	18.0	25.0	16.0	20.0	7.0	9.0	9.0	10.0	16.0	17.0
SSA	N455	1.0	1.0	11.3	11.3	14.0	16.0	11.0	12.0	9.0	11.0	15.0	16.0	11.0	14.0	14.0	14.0	30.0	30.0	15.0	15.0	10.0	11.0	16.0	16.0	8.0	8.0	8.0	10.3	11.0	14.0	17.0	17.0	18.0	24.0	16.0	24.2	7.0	9.0	8.0	8.0	17.0	19.0
SSA	N456	1.0	1.0	10.0	12.0	13.0	15.0	11.0	13.0	9.0	12.0	16.0	19.0	11.0	13.0	14.0	15.0	27.0	28.0	15.0	17.0	11.0	13.0	15.0	17.0	11.0	11.0	10.0	12.0	12.0	14.0	18.0	18.0	18.0	23.0	18.0	26.2	7.0	7.0	8.0	8.0	20.0	20.0
SSA	N457	1.0	2.0	10.0	11.0	13.0	15.0	12.0	14.0	10.0	11.0	15.0	21.0	13.2	14.2	14.0	14.0	28.0	29.0	15.0	17.0	12.0	14.0	15.0	16.0	11.0	12.0	8.0	11.0	10.0	13.0	17.0	17.0	19.0	23.0	21.0	28.2	7.0	9.0	8.0	8.0	16.0	21.0
SSA	N458	1.0	2.0	11.0	11.0	13.0	15.0	11.0	12.0	10.0	13.0	14.0	17.0	10.0	15.2	14.0	17.0	29.0	30.0	12.0	15.0	11.0	15.0	16.0	17.0	9.0	12.0	8.0	11.0	14.0	15.0	15.0	15.0	22.0	24.0	19.0	21.0	7.0	7.0	9.0	11.0	16.0	18.0
SSA	N459	1.0	2.0	12.0	12.0	15.0	16.0	11.0	12.0	11.0	13.0	15.0	16.0	13.0	15.2	15.0	15.0	30.0	32.2	15.0	17.0	11.0	11.0	15.0	16.0	12.0	13.0	10.0	11.0	14.0	15.0	15.0	15.0	24.0	27.0	18.0	18.0	7.0	7.0	8.0	8.0	16.0	19.0
SSA	N460	1.0	2.0	10.0	12.0	13.0	15.0	11.0	13.0	11.0	12.0	15.0	16.0	13.0	14.2	15.0	16.3	28.0	29.0	17.0	17.0	14.0	15.0	15.0	15.0	11.0	12.0	10.0	11.0	13.0	14.0	17.0	17.0	21.0	22.0	18.0	19.0	7.0	7.0	9.0	9.0	15.0	15.0
SSA	N461	1.0	2.0	8.0	9.0	14.0	17.0	12.0	12.0	11.0	11.0	16.0	16.0	12.2	15.2	13.0	15.0	29.0	30.0	14.0	15.0	11.0	11.0	15.0	17.0	8.0	12.0	10.0	11.0	14.0	15.0	15.0	15.0	22.0	22.0	16.0	20.0	7.0	7.0	9.0	10.0	15.0	20.0
SSA	N462	1.0	2.0	8.0	11.0	14.0	15.0	12.0	12.0	9.0	11.0	12.0	15.0	14.0	15.2	14.0	14.0	33.2	35.0	14.0	15.0	10.0	11.0	15.0	17.0	9.0	13.0	7.0	11.0	14.0	14.0	20.0	20.0	19.0	24.0	16.0	20.0	7.0	7.0	10.0	10.0	17.0	17.0
SSA	N463	1.0	1.0	12.0	13.0	11.0	15.0	12.0	13.0	8.0	10.0	12.0	16.0	13.0	15.2	14.0	15.0	30.0	34.0	10.0	12.0	11.0	11.0	15.0	15.0	12.0	13.0	7.0	11.0	13.0	14.0	20.0	20.0	22.0	24.0	19.0	20.0	7.0	8.0	9.0	10.0	16.0	17.0
SSA	N464	1.0	2.0	11.0	12.0	14.0	14.0	11.0	12.0	9.0	12.0	17.0	18.0	14.2	15.0	16.0	17.0	29.0	30.0	11.0	17.0	11.0	13.0	15.0	16.0	9.0	11.0	8.0	9.0	15.0	16.0	17.0	17.0	22.0	26.0	19.0	21.0	7.0	9.0	8.0	9.0	16.0	18.0
SSA	N465	1.0	2.0	11.0	11.0	12.0	15.0	11.0	13.0	9.0	13.0	15.0	16.0	12.2	14.2	13.0	16.0	29.0	32.2	15.0	17.0	12.0	12.0	15.0	16.0	11.0	12.0	10.0	11.0	14.0	15.0	16.0	16.0	21.0	23.0	15.0	26.2	8.0	9.3	8.0	10.0	15.0	17.0
SSA	N466	1.0	2.0	8.0	11.0	15.0	16.0	11.0	13.0	9.0	11.0	14.0	17.0	13.0	14.0	14.0	16.3	31.2	32.2	15.0	17.0	11.0	12.0	15.0	16.0	8.0	12.0	10.0	11.0	16.0	16.0	17.0	17.0	21.0	23.0	13.0	27.2	6.0	10.0	11.0	12.0	17.0	19.0
SSA	N467	1.0	2.0	9.0	13.0	12.0	15.0	11.0	14.0	10.0	13.0	16.0	16.0	13.0	14.0	14.0	14.0	30.0	32.2	15.0	17.0	11.0	11.0	15.0	16.0	12.0	12.0	10.0	11.0	13.0	14.0	19.0	19.0	21.0	27.0	20.0	26.2	6.0	8.0	11.0	12.0	14.0	18.0
SSA	N468	1.0	2.0	10.0	12.0	15.0	16.0	12.0	12.0	10.0	12.0	13.0	16.0	13.0	13.2	13.0	13.0	32.2	32.2	15.0	16.0	11.0	11.3	15.0	16.0	10.0	13.0	11.0	12.0	10.0	15.0	19.0	19.0	19.0	23.0	20.0	21.0	9.0	9.3	8.0	11.0	16.0	19.0
SSA	N469	1.0	2.0	11.0	12.0	14.0	16.0	9.0	9.0	9.0	13.0	14.0	14.0	12.0	14.0	13.0	16.0	29.0	29.0	11.0	11.0	11.0	11.0	16.0	16.0	10.0	12.0	12.0	12.0	10.0	14.0	17.0	17.0	20.0	25.0	19.0	25.2	6.0	8.0	8.0	9.0	14.0	17.0
SSA	N470	1.0	1.0	11.0	12.0	13.0	14.0	10.0	10.0	11.0	12.0	14.0	15.0	12.0	15.0	16.3	17.3	29.0	29.0	12.0	16.0	11.0	14.0	16.0	19.0	11.0	11.0	11.0	11.0	10.0	15.0	17.0	17.0	22.0	23.0	19.0	27.2	6.0	7.0	11.0	11.0	15.0	17.0
SSA	N471	1.0	2.0	10.0	10.0	16.0	16.0	8.0	12.0	11.0	14.0	14.0	14.0	12.0	15.0	12.0	17.0	29.0	30.0	15.0	16.0	10.0	11.0	16.0	18.0	11.0	13.0	10.0	12.0	13.0	13.0	17.0	17.0	22.0	23.0	19.0	34.0	6.0	6.0	11.0	11.0	15.0	17.0
SSA	N472	1.0	2.0	10.0	12.0	11.0	14.0	10.0	11.0	11.0	12.0	12.0	14.0	12.0	14.0	15.3	16.0	29.0	30.0	11.0	11.0	11.0	14.0	15.0	16.0	9.0	10.0	8.0	8.0	10.0	13.0	18.0	18.0	22.0	25.0	19.0	19.0	7.0	8.0	8.0	11.0	15.0	17.0
SSA	N473	1.0	2.0	10.0	12.0	13.0	14.0	8.0	13.0	11.0	13.0	12.0	12.0	12.0	13.0	15.0	15.0	32.2	29.0	16.0	17.0	11.0	14.0	15.0	16.0	8.0	11.0	10.0	11.0	13.0	15.0	18.0	18.0	22.0	22.0	19.0	25.2	9.0	9.3	8.0	11.0	15.0	17.0
SSA	N474	1.0	2.0	11.0	13.0	14.0	15.0	8.0	11.0	10.0	12.0	14.0	14.0	14.0	15.2	16.3	18.0	28.0	31.2	15.0	15.0	10.0	14.0	15.0	16.0	11.0	12.0	12.0	12.0	13.0	15.0	22.0	22.0	20.0	25.0	16.0	29.2	7.0	8.0	8.0	8.0	15.0	18.0
SSA	N475	1.0	2.0	10.0	10.0	14.0	14.0	8.0	12.0	10.0	13.0	12.0	14.0	13.0	17.2	13.0	17.0	30.0	31.0	17.0	17.0	11.0	14.0	15.0	17.0	10.0	12.0	12.0	13.0	14.0	15.0	22.0	22.0	20.0	23.0	16.0	31.2	7.0	8.0	8.0	9.0	15.0	17.0
SSA	N476	1.0	2.0	10.0	11.0	11.0	13.0	8.0	13.0	10.0	13.0	16.0	16.0	13.0	14.0	16.0	16.3	29.0	30.0	12.0	16.0	11.0	12.0	16.0	17.0	10.0	12.0	9.0	10.0	12.0	13.0	20.0	20.0	20.0	24.0	18.0	23.2	7.0	8.0	9.0	9.0	14.0	17.0
SSA	N477	1.0	1.0	7.0	11.0	13.0	14.0	11.0	11.0	10.0	11.0	16.0	19.0	11.0	13.0	13.0	17.0	29.0	30.0	12.0	16.0	11.0	12.0	15.0	16.0	12.0	12.0	8.0	11.0	15.0	15.0	18.0	18.0	22.0	27.0	19.0	20.2	8.0	9.0	8.0	9.0	15.0	16.0
SSA	N478	1.0	1.0	7.0	11.0	14.0	14.0	12.0	14.0	10.0	13.0	16.0	16.0	11.0	14.0	16.0	17.3	30.0	35.0	12.0	16.0	12.0	12.0	14.0	16.0	12.0	13.0	8.0	9.0	12.0	15.0	19.0	19.0	23.0	24.0	14.2	16.2	7.0	9.0	9.0	11.0	19.0	19.0
SSA	N479	1.0	1.0	10.0	13.0	14.0	15.0	12.0	12.0	11.0	12.0	15.0	16.0	11.0	13.0	15.0	16.0	28.0	29.0	11.0	11.0	11.0	12.0	15.0	16.0	8.0	13.0	8.0	10.0	13.0	16.0	15.0	15.0	19.0	24.0	26.2	27.2	7.0	9.0	8.0	9.0	15.0	17.0
SSA	N480	1.0	2.0	11.0	12.0	12.0	14.0	13.0	14.0	10.0	10.0	16.0	21.0	13.2	15.2	15.3	18.0	28.0	29.0	11.0	17.0	11.0	11.0	15.0	17.0	11.0	11.0	8.0	11.0	14.0	17.0	18.0	18.0	21.0	21.0	14.0	17.0	7.0	7.0	8.0	9.0	16.0	16.0
SSA	N481	1.0	2.0	9.0	12.0	12.0	16.0	11.0	12.0	11.0	13.0	16.0	19.0	12.0	12.0	15.0	16.3	28.0	29.0	16.0	16.0	11.0	12.0	15.0	16.0	12.0	13.0	10.0	10.0	11.0	16.0	17.0	17.0	21.0	27.0	14.0	18.0	7.0	10.0	8.0	9.0	18.0	21.0
SSA	N482	1.0	1.0	10.0	12.0	13.0	13.0	12.0	12.0	9.0	10.0	17.0	18.0	13.0	13.0	13.0	16.0	28.0	30.0	11.0	16.0	11.0	11.0	16.0	18.0	11.0	12.0	8.0	10.0	12.0	13.0	17.0	17.0	21.0	27.0	19.0	19.0	7.0	7.0	9.0	10.0	16.0	19.0
SSA	N483	1.0	2.0	10.0	12.0	11.0	16.0	10.0	12.0	9.0	11.0	17.0	17.0	11.0	11.0	13.0	14.0	28.0	30.2	16.0	17.0	14.0	14.0	16.0	17.0	11.0	12.0	8.0	10.0	11.0	14.0	17.0	17.0	21.0	23.0	14.0	19.0	7.0	9.0	9.0	11.0	15.0	16.0
SSA	N484	1.0	2.0	12.0	12.0	14.0	16.0	12.0	13.0	9.0	13.0	18.0	19.0	11.0	13.2	14.0	17.3	28.0	32.2	16.0	17.0	10.0	12.0	15.0	17.0	12.0	13.0	10.0	10.0	11.0	15.0	15.0	15.0	24.0	26.0	18.0	26.2	7.0	9.0	8.0	9.0	16.0	16.0
SSA	N485	1.0	2.0	10.0	11.0	14.0	16.0	11.0	12.0	8.0	13.0	16.0	18.0	13.0	13.0	14.0	14.0	29.0	30.0	15.0	16.0	13.0	14.0	14.0	18.0	11.0	12.0	8.0	11.0	14.0	15.0	20.0	20.0	23.0	23.0	26.2	26.2	7.0	10.0	8.0	9.0	16.0	18.0
SSA	N486	1.0	1.0	9.0	11.0	13.0	14.0	8.0	12.0	11.0	12.0	16.0	19.0	12.0	14.0	14.0	15.0	29.0	29.0	15.0	16.0	11.0	12.0	14.0	14.0	10.0	11.0	10.0	10.0	12.0	14.0	15.0	15.0	23.0	41.2	18.0	20.0	7.0	7.0	8.0	11.0	14.0	18.0
SSA	N487	1.0	2.0	12.0	12.0	13.0	14.0	11.0	13.0	10.0	12.0	16.0	18.0	14.0	14.2	16.0	16.0	27.0	30.0	15.0	16.0	12.0	12.0	15.0	16.0	11.0	12.0	10.0	11.0	14.0	14.0	17.0	17.0	21.0	21.0	17.0	18.0	7.0	9.0	8.0	11.0	16.0	19.0
SSA	N488	1.0	2.0	10.0	12.0	13.0	14.0	11.0	13.0	9.0	9.0	16.0	17.0	13.0	15.2	13.0	16.0	29.0	38.0	14.0	15.0	14.0	14.0	16.0	18.0	12.0	13.0	10.0	11.0	12.0	14.0	16.0	16.0	22.0	26.0	16.0	17.0	7.0	8.0	8.0	11.0	15.0	16.0
SSA	N489	1.0	2.0	7.0	11.0	13.0	16.0	12.0	12.0	10.0	12.0	16.0	17.0	13.0	14.0	14.0	17.3	29.0	30.0	16.0	17.0	11.0	13.0	16.0	17.0	8.0	12.0	11.0	12.0	12.0	15.0	17.0	17.0	22.0	26.0	14.2	17.0	6.0	9.3	8.0	12.0	15.0	17.0
SSA	N490	1.0	2.0	10.0	12.0	11.0	13.0	12.0	14.0	9.0	11.0	16.0	18.0	13.0	14.0	14.0	14.0	28.0	31.0	15.0	16.0	11.0	14.0	16.0	17.0	11.0	12.0	8.0	9.0	14.0	16.0	15.0	15.0	22.0	24.0	18.0	19.0	7.0	8.0	8.0	8.0	15.0	15.0
SSA	N491	2.0	2.0	9.0	12.0	13.0	14.0	13.0	13.0	9.0	12.0	12.0	15.0	13.0	13.0	14.0	14.0	29.0	32.2	15.0	15.0	11.0	12.0	15.0	17.0	8.0	11.0	10.0	11.0	14.0	16.0	17.0	17.0	22.0	22.0	24.2	27.2	6.0	7.0	8.0	9.0	15.0	18.0
SSA	N492	1.0	1.0	10.0	12.0	15.0	15.0	12.0	13.0	13.0	13.0	15.0	16.0	13.0	14.0	11.0	14.0	29.0	31.0	16.0	16.0	11.0	14.0	16.0	16.0	11.0	14.0	8.0	10.0	14.0	15.0	18.0	18.0	23.0	24.0	17.0	25.2	6.0	7.0	11.0	11.0	16.0	18.0
SSA	N493	1.0	2.0	9.0	12.0	15.0	16.0	11.0	11.0	9.0	13.0	17.0	19.0	11.0	12.0	15.0	16.3	29.0	32.2	15.0	17.0	11.0	11.0	15.0	17.0	11.0	13.0	10.0	11.0	14.0	14.0	20.0	20.0	22.0	23.0	17.0	24.2	7.0	7.0	8.0	11.0	16.0	16.0
SSA	N494	1.0	2.0	9.0	11.0	13.0	15.0	11.0	12.0	11.0	12.0	12.0	17.0	13.0	14.0	15.0	15.3	30.0	30.0	16.0	16.0	11.0	13.0	15.0	17.0	12.0	13.0	10.0	10.1	14.0	14.0	19.0	19.0	20.0	23.3	24.2	34.0	6.0	9.0	8.0	8.0	17.0	17.0
SSA	N495	1.0	2.0	8.0	10.0	9.0	12.0	11.0	12.0	11.0	11.0	17.0	18.0	11.0	15.2	15.0	17.0	31.0	33.0	16.0	17.0	11.0	14.0	17.0	17.0	10.0	12.0	8.0	11.0	14.0	16.0	18.0	18.0	23.0	23.0	16.0	27.2	9.0	9.0	8.0	9.0	15.0	17.0
SSA	N496	1.0	1.0	10.0	11.0	9.0	13.0	12.0	13.0	11.0	12.0	18.0	21.0	12.0	14.0	14.0	16.0	28.0	29.0	15.0	16.0	11.0	14.0	15.0	15.0	11.0	11.0	8.0	10.0	14.0	14.0	15.0	15.0	23.0	25.0	16.0	20.0	6.0	9.0	8.0	8.0	18.0	18.0
SSA	N497	1.0	2.0	11.0	11.0	13.0	14.0	12.0	12.0	11.0	11.0	16.0	18.0	12.0	14.0	14.0	14.0	28.0	30.0	15.0	16.0	11.0	14.0	14.0	16.0	8.0	11.0	8.0	10.0	11.0	15.0	15.0	15.0	23.0	24.0	15.0	20.0	6.0	8.0	8.0	11.0	16.0	18.0
SSA	N498	1.0	2.0	7.0	9.0	12.0	14.0	11.0	12.0	9.0	11.0	16.0	20.0	11.0	12.0	13.0	14.0	28.0	32.2	15.0	17.0	11.0	15.0	16.0	18.0	11.0	13.0	10.0	11.0	11.0	15.0	17.0	17.0	18.0	23.0	15.0	21.0	7.0	7.0	8.0	11.0	18.0	19.0
SSA	N499	1.0	2.0	8.0	10.0	13.0	15.0	12.0	14.0	9.0	11.0	17.0	20.0	12.2	14.0	13.0	15.0	27.0	28.0	14.0	16.0	11.3	12.0	13.0	17.0	11.0	13.0	11.0	11.0	12.0	15.0	17.0	17.0	24.0	26.0	15.0	28.2	6.0	7.0	8.0	9.0	15.0	19.0
SSA	N500	1.0	2.0	8.0	10.0	12.0	14.0	9.0	12.0	9.0	9.0	17.0	19.0	12.0	13.0	13.0	16.3	29.0	36.0	14.0	14.0	10.0	14.0	15.0	15.0	11.0	12.0	11.0	12.0	14.0	15.0	18.0	18.0	21.0	24.0	17.0	18.0	6.0	6.0	8.0	10.0	15.0	16.0
SSA	N501	1.0	1.0	11.0	13.0	12.0	15.0	12.0	13.0	8.0	9.0	15.0	19.0	13.0	13.2	13.0	15.0	29.0	36.0	14.0	17.0	12.3	13.0	15.0	16.0	12.0	13.0	10.0	11.0	14.0	15.0	17.0	17.0	21.0	23.0	17.0	18.0	6.0	8.0	9.0	9.0	15.0	16.0
